# Supplementary material for: Response of the Salmon Heart Transcriptome to Pancreas Disease: Differences Between High- and Low-Ranking Families for Resistance
Source: Sci Rep. 2020 Jan 21;10:868. doi: 10.1038/s41598-020-57786-1 (PMC6972705; doi:10.1038/s41598-020-57786-1)
Supplement: Supplementary file 1 — Dataset 1. [file 41598_2020_57786_MOESM1_ESM.xlsx]

## Sheet: Information
Response of the salmon HEART transcriptome to pancreas disease: Differences between high- and low-ranking families for resistance
Robinson N. A.a, b, *, Krasnov A.a, Burgerhout E.a, Johnsen H.a, Moghadam H. K.c, Hillestad B.c, Aslam M. L. a, Baranski M.d and Boison S. A.d
a Breeding and Genetics, Nofima, Ås, 1430, Norway; b Sustainable Aquaculture Laboratory- Temperate and Tropical (SALTT), School of BioSciences, The University of Melbourne, Parkville 3010, Australia; c SalmoBreed, Bergen 5035, Norway; d Mowi Genetics AS, Bergen 5835, Norway.
Supplementary information
Supplementary Dataset.
Tables 1A-E. Significantly differentially expressed genes comparing high- to low-gEBV fish naïve to infection or at 4- or 10-weeks post-infection under intraperitoneal (IP) or cohabitant (CH) challenge models.
Table 2. Top twenty significantly differentially expressed enriched gene ontology categories comparing high- to low-EBV fish naïve to infection or at 4- or 10-weeks post-infection under intraperitoneal (IP) or cohabitant (CH) challenge models.

## Sheet: Supplementary Table 1A naiive
	gene_ID	X.1	X	contig_ID	gene_Start	gene_END	sample1	sample2	test_Status	FPKM_sample1	FPKM_sample2	log2_FC	p_value	q_value	significant	contig_ID2	start2	end2	description	gene_biotype	product	standard_name	gene_name	blast_species	GO_C_ID	GO_C	GO_P_ID	GO_P	GO_F_ID	GO_F	Pfam_ID	Pfam	KEGG_ID	KEGG	InterPro_ID	InterPro
1	abcg2	46478	2370370	ssa08	16987236	17004315	n_high	n_low	OK	0.426281	0.654631	0.618877	0.00935	0.0466606	yes	ssa08	16987237	17004315	ATP-binding cassette sub-family G member 2	protein_coding	ATP-binding cassette sub-family G member 2	-	ATP-binding cassette sub-family G member 2 {ECO:0000313|EMBL	Salmo salar (Atlantic salmon)	GO:0016021	IEA:UniProtKB-KW;integral component of membrane			GO:0005524;GO:0042626	IEA:InterPro;IEA:UniProtKB-KW;ATPase activity, coupled to transmembrane movement of substances;ATP binding	PF00005;PF01061	ABC2_membrane;1;ABC_tran			IPR003593;IPR003439;IPR027417;IPR030256;IPR013525	AAA+_ATPase;ABC_2_trans;P-loop_NTPase;ABC_transporter-like;ABCG2
2	anxa5	40476	2064268	ssa05	23968881	23999512	n_high	n_low	OK	0.00283192	0.723628	7.99732	5e-05	0.000577225	yes	jcf1000178722_0_0	5522	37953	Annexin A5	protein_coding	Annexin A5	-		Oncorhynchus mykiss (Rainbow trout) (Salmo gairdneri)			GO:0050819	IEA:InterPro;negative regulation of coagulation	GO:0005544;GO:0005509	IEA:UniProtKB-KW;IEA:InterPro;calcium-dependent phospholipid binding;calcium ion binding	PF00191	4;Annexin			IPR018502;IPR015473;IPR018252;IPR001464;IPR002392	Annexin_repeat;AnnexinV;Annexin;Annexins_V;Annexin_repeat_CS
3	anxa5	40476	2064268	ssa05	23968881	23999512	n_high	n_low	OK	0.00283192	0.723628	7.99732	5e-05	0.000577225	yes	ssa05	23968882	23999512	-	protein_coding	annexin A5	-		Oncorhynchus mykiss (Rainbow trout) (Salmo gairdneri)			GO:0050819	IEA:InterPro;negative regulation of coagulation	GO:0005544;GO:0005509	IEA:UniProtKB-KW;IEA:InterPro;calcium-dependent phospholipid binding;calcium ion binding	PF00191	4;Annexin			IPR018502;IPR015473;IPR018252;IPR001464;IPR002392	Annexin_repeat;AnnexinV;Annexin;Annexins_V;Annexin_repeat_CS
4	apoc1	41641	2123683	ssa05	67849627	67851730	n_high	n_low	OK	80.1326	51.0942	-0.649228	5e-05	0.000577225	yes	ssa05	67849628	67851730	Apolipoprotein C-I	protein_coding	Apolipoprotein C-I precursor	-	Apolipoprotein C-I {ECO:0000313|EMBL:ACI69086.1};	Salmo salar (Atlantic salmon)	GO:0005576	IEA:InterPro;extracellular region	GO:0042157	IEA:InterPro;lipoprotein metabolic process			PF04691	1;ApoC-I			IPR006781	ApoC-I
5	atf3	61829	3153271	ssa15	34968998	34971469	n_high	n_low	OK	49.9982	97.5051	0.963601	0.00555	0.030835	yes	ssa01	24891345	24899038	activating transcription factor 3	protein_coding	Cyclic AMP-dependent transcription factor ATF-3	-	Cyclic AMP-dependent transcription factor ATF-3 {ECO:0000313	Salmo salar (Atlantic salmon)	GO:0005634	IEA:InterPro;nucleus	GO:0006357;GO:0031063	IEA:InterPro;regulation of histone deacetylation;regulation of transcription from RNA polymerase II promoter	GO:0043565;GO:0003700	IEA:InterPro;transcription factor activity, sequence-specific DNA binding;sequence-specific DNA binding	PF00170	1;bZIP_1			IPR004827;IPR000837;IPR029819	JDP2;AP-1;bZIP
6	atf3	61829	3153271	ssa15	34968998	34971469	n_high	n_low	OK	49.9982	97.5051	0.963601	0.00555	0.030835	yes	ssa15	34968999	34971469	-	protein_coding	cyclic AMP-dependent transcription factor ATF-3	-	Cyclic AMP-dependent transcription factor ATF-3 {ECO:0000313	Salmo salar (Atlantic salmon)	GO:0005634	IEA:InterPro;nucleus	GO:0006357;GO:0031063	IEA:InterPro;regulation of histone deacetylation;regulation of transcription from RNA polymerase II promoter	GO:0043565;GO:0003700	IEA:InterPro;transcription factor activity, sequence-specific DNA binding;sequence-specific DNA binding	PF00170	1;bZIP_1			IPR004827;IPR000837;IPR029819	JDP2;AP-1;bZIP
7	ccdc39	35396	1805188	ssa03	11076950	11092495	n_high	n_low	OK	0.714721	0.313602	-1.18844	5e-05	0.000577225	yes	ssa03	11076951	11092495	-	protein_coding	coiled-coil domain-containing protein 39	-	Uncharacterized protein {ECO:0000313|EMBL:CDQ82457.1};	Oncorhynchus mykiss (Rainbow trout) (Salmo gairdneri)											IPR033290	CCDC39
8	ckm1	71256	3634048	ssa20	50223124	50226885	n_high	n_low	OK	19.5195	9.9032	-0.978952	5e-05	0.000577225	yes	ssa20	50223125	50226885	creatine kinase-1	protein_coding	creatine kinase-1	-	Creatine kinase-1 {ECO:0000313|EMBL:ACH70913.1};	Salmo salar (Atlantic salmon)					GO:0005524;GO:0016301	IEA:UniProtKB-KW;kinase activity;ATP binding	PF02807;PF00217	1;ATP-gua_Ptrans;ATP-gua_PtransN			IPR000749;IPR022413;IPR022415;IPR014746;IPR022414	ATP-guanido_PTrfase_AS;ATP-guanido_PTrfase;ATP-guanido_PTrfase_cat;ATP-guanido_PTrfase_N;Gln_synth/guanido_kin_cat_dom
9	cld5	53127	2709469	ssa11	55504634	55506334	n_high	n_low	OK	1.33814	2.42644	0.858609	0.00055	0.00463004	yes	ssa11	55504635	55506334	Claudin-5	protein_coding	Claudin-5	-	Claudin-5 {ECO:0000313|EMBL:ACM08354.1};	Salmo salar (Atlantic salmon)	GO:0016021;GO:0005923	IEA:UniProtKB-KW;IEA:InterPro;bicellular tight junction;integral component of membrane			GO:0005198	IEA:InterPro;structural molecule activity					IPR006187	Claudin
10	col6a2	72962	3721054	ssa21	56787468	56790794	n_high	n_low	OK	0.907194	0.381698	-1.24898	0.0016	0.0112338	yes	ssa21	56787469	56790794	-	protein_coding	collagen alpha-2(VI) chain	-	Uncharacterized protein {ECO:0000313|Ensembl:ENSAMXP00000008	Astyanax mexicanus (Blind cave fish) (Astyanax fasciatus mexicanus)							PF01391;PF00092	4;3;VWA;Collagen			IPR008160;IPR002035	VWF_A;Collagen
11	cyp1a	52474	2676166	ssa11	26100578	26103710	n_high	n_low	OK	1.8397	1.00153	-0.87727	0.0007	0.00566641	yes	ssa11	26100579	26103710	cytochrome P450 1A	protein_coding	cytochrome P450%2C family 1%2C subfamily A	-		Salmo salar (Atlantic salmon)	GO:0005790;GO:0031965;GO:0005791;GO:0005737;GO:0048471;GO:0009925;GO:0005623;GO:0005789;GO:0031528;GO:0005720	nuclear heterochromatin;microvillus membrane;IEA:UniProtKB-SubCell;perinuclear region of cytoplasm;cytoplasm;nuclear membrane;rough endoplasmic reticulum;ISS:AgBase;endoplasmic reticulum membrane;smooth endoplasmic reticulum;basal plasma membrane;cell	GO:0071615	oxidative deethylation;ISS:AgBase	GO:0020037;GO:0005506;GO:0070330	IEA:InterPro;aromatase activity;iron ion binding;heme binding;IEA:UniProtKB-EC	PF00067	1;p450			IPR008066;IPR001128;IPR002401;IPR017972	Cyt_P450_E_grp-I_CYP1;Cyt_P450_CS;Cyt_P450_E_grp-I;Cyt_P450
12	cyp1a	52474	2676166	ssa11	26100578	26103710	n_high	n_low	OK	1.8397	1.00153	-0.87727	0.0007	0.00566641	yes	ssa26	28328216	28332256	cytochrome P450 1A	protein_coding	cytochrome P450%2C family 1%2C subfamily A	-		Salmo salar (Atlantic salmon)	GO:0005790;GO:0031965;GO:0005791;GO:0005737;GO:0048471;GO:0009925;GO:0005623;GO:0005789;GO:0031528;GO:0005720	nuclear heterochromatin;microvillus membrane;IEA:UniProtKB-SubCell;perinuclear region of cytoplasm;cytoplasm;nuclear membrane;rough endoplasmic reticulum;ISS:AgBase;endoplasmic reticulum membrane;smooth endoplasmic reticulum;basal plasma membrane;cell	GO:0071615	oxidative deethylation;ISS:AgBase	GO:0020037;GO:0005506;GO:0070330	IEA:InterPro;aromatase activity;iron ion binding;heme binding;IEA:UniProtKB-EC	PF00067	1;p450			IPR008066;IPR001128;IPR002401;IPR017972	Cyt_P450_E_grp-I_CYP1;Cyt_P450_CS;Cyt_P450_E_grp-I;Cyt_P450
13	dlg2	57910	2953402	ssa13	56071381	56470594	n_high	n_low	OK	0.628817	0.161225	-1.96357	5e-05	0.000577225	yes	ssa13	56071382	56470594	-	protein_coding	disks large homolog 2 isoform X30	-	Disks large {ECO:0000313|EMBL:KKF12149.1};	Larimichthys crocea (Large yellow croaker) (Pseudosciaena crocea)							PF10608;PF07653;PF00625;PF10600;PF00595;PF09058	PDZ;MAGUK_N_PEST;PDZ_assoc;3;2;1;SH3_2;Guanylate_kin;L27_1			IPR011511;IPR008144;IPR001478;IPR027417;IPR008145;IPR015143;IPR001452;IPR019590;IPR020590;IPR004172;IPR019583	PDZ;PDZ_assoc;L27_dom;P-loop_NTPase;DLG1_PEST_dom;Guanylate_kin-like_dom;Guanylate_kinase_CS;SH3_2;SH3_domain;L27_1;GK/Ca_channel_bsu
14	dpoe4	64148	3271582	ssa16	39586057	39604834	n_high	n_low	OK	11.5862	17.3289	0.580776	0.0021	0.0140326	yes	ssa16	39593251	39604834	DNA polymerase epsilon subunit 4	protein_coding	DNA-directed DNA polymerase epsilon 4	-	DNA polymerase epsilon subunit 4 {ECO:0000313|EMBL:ACI67331.	Salmo salar (Atlantic salmon)	GO:0005634	IEA:UniProtKB-KW;nucleus					PF00808	1;CBFD_NFYB_HMF			IPR009072;IPR003958	CBFA_NFYB_domain;Histone-fold
15	elov7	49820	2540854	ssa10	11507550	11522187	n_high	n_low	OK	7.26941	4.7849	-0.60335	0.0002	0.0019586	yes	ssa10	11507551	11522187	Elongation of very long chain fatty acids protein 7	protein_coding	Elongation of very long chain fatty acids protein 7	-		Oncorhynchus mykiss (Rainbow trout) (Salmo gairdneri)	GO:0016021	IEA:UniProtKB-KW;integral component of membrane	GO:0006633	IEA:UniProtKB-KW;fatty acid biosynthetic process	GO:0016740	IEA:UniProtKB-KW;transferase activity	PF01151	1;ELO			IPR002076;IPR030457	ELO_CS;ELO_fam
16	fbxw5	31850	1624342	ssa01	129126315	129133562	n_high	n_low	OK	1.6035	0.710584	-1.17415	5e-05	0.000577225	yes	ssa01	129126316	129133562	-	protein_coding	LOW QUALITY PROTEIN: F-box/WD repeat-containing protein 5	-	Uncharacterized protein {ECO:0000313|EMBL:CDQ77572.1};	Oncorhynchus mykiss (Rainbow trout) (Salmo gairdneri)							PF12937;PF00400	1;F-box-like;2;WD40			IPR001810;IPR017986;IPR001680;IPR015943	F-box_dom;WD40_repeat;WD40_repeat_dom;WD40/YVTN_repeat-like_dom
17	fndc5	47062	2400154	ssa09	18294050	18318592	n_high	n_low	OK	0.483182	0.844908	0.806227	0.00615	0.0334733	yes	ssa09	18294051	18318592	-	protein_coding	fibronectin type III domain-containing protein 5 isoform X3	-	Uncharacterized protein {ECO:0000313|EMBL:CDQ64398.1};	Oncorhynchus mykiss (Rainbow trout) (Salmo gairdneri)	GO:0016021	IEA:UniProtKB-KW;integral component of membrane					PF16066;PF00041	1;fn3;DUF4808			IPR032073;IPR013783;IPR003961	FNDC5_C;FN3_dom;Ig-like_fold
18	glrx1	76136	3882970	ssa24	30564191	30581508	n_high	n_low	OK	13.6368	25.7987	0.919791	0.0004	0.0035407	yes	ssa24	30564192	30566152	Glutaredoxin-1	protein_coding	Glutaredoxin-1	-	Glutaredoxin-1 {ECO:0000313|EMBL:ACI68157.1};	Salmo salar (Atlantic salmon)	GO:0005623	IEA:GOC;cell	GO:0045454	IEA:InterPro;cell redox homeostasis	GO:0015035;GO:0009055	IEA:InterPro;electron carrier activity;protein disulfide oxidoreductase activity	PF00462	1;Glutaredoxin			IPR002109;IPR014025;IPR011899;IPR011767;IPR012336	Glutaredoxin_subgr;Glutaredoxin;GLR_AS;Thioredoxin-like_fold;Glutaredoxin_euk/vir
19	groa	68175	3476959	ssa18	58477069	58527891	n_high	n_low	OK	99.3603	57.4678	-0.789916	5e-05	0.000577225	yes	ssa18	58477070	58483873	Growth-regulated alpha protein	protein_coding	Growth-regulated alpha protein precursor	-	Growth-regulated alpha protein {ECO:0000313|EMBL:ACI67076.1}	Salmo salar (Atlantic salmon)	GO:0005576	IEA:UniProtKB-SubCell;extracellular region	GO:0060326;GO:0006955	IEA:InterPro;IEA:GOC;immune response;cell chemotaxis			PF00048	1;IL8			IPR001811;IPR001089	Chemokine_IL8-like_dom;Chemokine_CXC
20	itpkc	48780	2487772	ssa09	99193850	99218249	n_high	n_low	OK	4.60647	7.19711	0.643755	0.00305	0.0190273	yes	ssa09	99193851	99218249	-	protein_coding	inositol-trisphosphate 3-kinase C isoform X2	-	Inositol-trisphosphate 3-kinase C {ECO:0000313|EMBL:KKF11990	Larimichthys crocea (Large yellow croaker) (Pseudosciaena crocea)					GO:0008440	IEA:InterPro;inositol-1,4,5-trisphosphate 3-kinase activity	PF03770	1;IPK			IPR005522	IPK
21	k1143	24459	1247401	jcf1001048117_0_0	39471	41724	n_high	n_low	OK	5.98599	9.513	0.668311	5e-05	0.000577225	yes	jcf1001048117_0_0	39472	41724	K1143 protein	protein_coding	K1143 protein	-	KIAA1143 homolog {ECO:0000313|EMBL:ACM09465.1};	Salmo salar (Atlantic salmon)							PF15377	DUF4604;1			IPR027911	DUF4604
22	kctd10	70296	3585088	ssa20	13267125	13273573	n_high	n_low	OK	1.55336	1.00218	-0.632251	0.00345	0.0210297	yes	ssa20	13267126	13273573	-	protein_coding	LOW QUALITY PROTEIN: BTB/POZ domain-containing adapter for CUL3-mediated RhoA degradation protein 3	-	Uncharacterized protein {ECO:0000313|EMBL:CDQ66344.1};	Oncorhynchus mykiss (Rainbow trout) (Salmo gairdneri)			GO:0051260	IEA:InterPro;protein homooligomerization			PF02214	1;BTB_2			IPR003131;IPR011333;IPR000210	SKP1/BTB/POZ;BTB/POZ_dom;T1-type_BTB
23	LOC100136579	61558	3139450	ssa15	23241478	23302535	n_high	n_low	OK	2.0888	0.13524	-3.94908	5e-05	0.000577225	yes	ssa15	23241479	23302535	-	protein_coding	apolipoprotein B-100 isoform X1	-	Uncharacterized protein {ECO:0000313|Ensembl:ENSGACP00000012	Gasterosteus aculeatus (Three-spined stickleback)					GO:0005319	IEA:InterPro;lipid transporter activity	PF06448;PF01347;PF09172	Vitellogenin_N;1;DUF1081;DUF1943			IPR011030;IPR015818;IPR015817;IPR001747;IPR015819;IPR015816;IPR009454;IPR015255	Vitellinogen_open_b-sht_sub1;Vitellinogen_open_b-sht;Vitellinogen_open_b-sht_sub2;Vitellinogen_b-sht_N;Lipid_transpt_open_b-sht;Vitellinogen_superhlx;Lipid_transp_b-sht_shell;Lipid_transpt_N
24	LOC100194720	37991	1937533	ssa04	6255483	6257383	n_high	n_low	OK	2.35383	3.93121	0.739963	0.00035	0.00316048	yes	ssa04	6255484	6257383	-	protein_coding	uncharacterized protein LOC100194720	-	Putative uncharacterized protein {ECO:0000313|EMBL:ACH85342.	Salmo salar (Atlantic salmon)					GO:0003950	IEA:InterPro;NAD+ ADP-ribosyltransferase activity	PF00644	PARP;2			IPR012317	Poly(ADP-ribose)pol_cat_dom
25	LOC100286442	60429	3081871	ssa14	59519479	59522216	n_high	n_low	OK	4.45315	7.01282	0.655168	0.0003	0.00277204	yes	ssa14	59519480	59522216	-	protein_coding	vacuolar protein sorting-associated protein 52 homolog isoform X2	-	Vacuolar protein sorting-associated protein 52 homolog {ECO:	Salmo salar (Atlantic salmon)	GO:0016021	IEA:UniProtKB-KW;integral component of membrane					PF04129	Vps52;1			IPR007258	Vps52
26	LOC100380664	33946	1731238	ssa02	44815762	44828672	n_high	n_low	OK	2.25453	1.08149	-1.05981	0.0004	0.0035407	yes	ssa02	44815763	44828672	-	protein_coding	cytoglobin-2	-	Uncharacterized protein {ECO:0000313|EMBL:CDQ64119.1};	Oncorhynchus mykiss (Rainbow trout) (Salmo gairdneri)					GO:0020037;GO:0005506;GO:0005344;GO:0019825	IEA:UniProtKB-KW;IEA:InterPro;oxygen transporter activity;iron ion binding;oxygen binding;heme binding	PF00042	1;Globin			IPR009050;IPR000971;IPR013314;IPR012292	Globin_lamprey/hagfish;Globin/Proto;Globin;Globin-like
27	LOC106560602	50652	2583244	ssa10	47689251	47690779	n_high	n_low	OK	36.6566	12.4529	-1.55759	5e-05	0.000577225	yes	ssa10	47689252	47690779	-	protein_coding	retinoic acid receptor responder protein 3-like	-	Retinoic acid receptor responder protein 3 {ECO:0000313|EMBL	Oncorhynchus mykiss (Rainbow trout) (Salmo gairdneri)							PF04970	1;LRAT			IPR007053	LRAT-like_dom
28	LOC106560648	50731	2587273	ssa10	51411021	51413460	n_high	n_low	OK	2.77108	1.58948	-0.801888	0.00075	0.00600174	yes	ssa10	51411022	51413460	-	protein_coding	P-selectin-like	-	P-selectin {ECO:0000313|EMBL:ACI33987.1};	Salmo salar (Atlantic salmon)	GO:0016021	IEA:UniProtKB-KW;integral component of membrane	GO:0007155	IEA:InterPro;cell adhesion	GO:0030246	IEA:UniProtKB-KW;carbohydrate binding	PF00084;PF00059	6;Lectin_C;1;Sushi			IPR016187;IPR002396;IPR000742;IPR018378;IPR013032;IPR016186;IPR001304;IPR000436	EGF-like_CS;C-type_lectin_CS;C-type_lectin;Selectin_superfamily;C-type_lectin-like;EGF-like_dom;C-type_lectin_fold;Sushi_SCR_CCP_dom
29	LOC106561211	51309	2616751	ssa10	86250669	86279295	n_high	n_low	OK	0.866618	0.161143	-2.42706	5e-05	0.000577225	yes	ssa10	86250670	86279295	-	pseudogene	-	-		-	-	-	-	-	-	-	-	-	-	-	-	-
30	LOC106561333	51367	2619709	ssa10	88574057	88587638	n_high	n_low	OK	1.31498	0.0764423	-4.10453	5e-05	0.000577225	yes	ssa10	88574058	88587638	-	pseudogene	-	-		-	-	-	-	-	-	-	-	-	-	-	-	-
31	LOC106561452	51559	2629501	ssa10	98872733	98994178	n_high	n_low	OK	0.412022	0.684241	0.731784	0.00725	0.0381598	yes	ssa10	98872734	98994178	-	protein_coding	polypeptide N-acetylgalactosaminyltransferase 18-like	-		Lepisosteus oculatus (Spotted gar)	GO:0016021;GO:0000139	IEA:UniProtKB-KW;IEA:UniProtKB-SubCell;Golgi membrane;integral component of membrane	GO:0006486	IEA:UniProtKB-UniPathway;protein glycosylation	GO:0030246;GO:0016757	IEA:UniProtKB-KW;carbohydrate binding;transferase activity, transferring glycosyl groups	PF02709;PF00652;PF00535	Ricin_B_lectin;1;Glycos_transf_2;Glyco_transf_7C			IPR027791;IPR000772;IPR029044;IPR001173	Ricin_B_lectin;Glyco_trans_2-like;Nucleotide-diphossugar_trans;Galactosyl_T_C
32	LOC106561470	51581	2630623	ssa10	99725083	99732518	n_high	n_low	OK	0.294391	0.69084	1.23062	0.00095	0.00730716	yes	ssa10	99725084	99732518	-	protein_coding	tripartite motif-containing protein 16-like	-	Fish virus induced TRIM protein {ECO:0000313|EMBL:CAP08951.1	Oncorhynchus mykiss (Rainbow trout) (Salmo gairdneri)	GO:0005622	IEA:InterPro;intracellular			GO:0008270	IEA:InterPro;zinc ion binding	PF00643;PF13765;PF00622	1;zf-B_box;SPRY;PRY			IPR017907;IPR006574;IPR001841;IPR001870;IPR013320;IPR000315;IPR003877;IPR013083;IPR003879	B30.2/SPRY;Znf_RING_CS;SPRY_dom;PRY;Znf_B-box;ConA-like_dom;Butyrophylin;Znf_RING/FYVE/PHD;Znf_RING
33	LOC106561578	51613	2632255	ssa10	101349606	101354646	n_high	n_low	OK	0.162657	0.663362	2.02797	0.0007	0.00566641	yes	ssa10	101349607	101354646	-	protein_coding	E3 ubiquitin/ISG15 ligase TRIM25-like	-	Uncharacterized protein {ECO:0000313|EMBL:CDQ90270.1};	Oncorhynchus mykiss (Rainbow trout) (Salmo gairdneri)	GO:0005622	IEA:InterPro;intracellular			GO:0008270	IEA:InterPro;zinc ion binding	PF00643	1;zf-B_box			IPR017907;IPR001841;IPR013083;IPR000315	Znf_B-box;Znf_RING_CS;Znf_RING/FYVE/PHD;Znf_RING
34	LOC106561646	51757	2639599	ssa10	107704544	107708587	n_high	n_low	OK	1.21754	0.716034	-0.765869	0.00135	0.00976957	yes	ssa10	107704545	107708587	-	protein_coding	bisphosphoglycerate mutase-like isoform X1	-	Bisphosphoglycerate mutase {ECO:0000313|EMBL:ACI68794.1};	Salmo salar (Atlantic salmon)			GO:0006096	IEA:InterPro;glycolytic process	GO:0004619	IEA:InterPro;phosphoglycerate mutase activity	PF00300	His_Phos_1;2			IPR013078;IPR005952;IPR029033	His_PPase_superfam;Phosphogly_mut1;His_Pase_superF_clade-1
35	LOC106562130	52219	2663161	ssa11	17219258	17222267	n_high	n_low	OK	3.87618	1.86839	-1.05284	5e-05	0.000577225	yes	ssa11	17219259	17222267	-	pseudogene	-	-		-	-	-	-	-	-	-	-	-	-	-	-	-
36	LOC106562974	53098	2708032	ssa11	54470589	54500415	n_high	n_low	OK	2.75985	4.22121	0.613068	0.0009	0.00698777	yes	ssa11	54470590	54500415	-	protein_coding	protein CutA homolog isoform X2	-	Uncharacterized protein {ECO:0000313|EMBL:CDQ84532.1};	Oncorhynchus mykiss (Rainbow trout) (Salmo gairdneri)	GO:0016021	IEA:UniProtKB-KW;integral component of membrane	GO:0010038	IEA:InterPro;response to metal ion			PF03091	1;CutA1			IPR004323;IPR011322	N-reg_PII-like_a/b;Ion_tolerance_CutA
37	LOC106563086	53126	2709418	ssa11	55448418	55450662	n_high	n_low	OK	0.769253	0.389009	-0.983655	0.00205	0.0137569	yes	ssa11	55448419	55450662	-	protein_coding	LOW QUALITY PROTEIN: jeltraxin-like	-	Uncharacterized protein {ECO:0000313|EMBL:CDQ75196.1};	Oncorhynchus mykiss (Rainbow trout) (Salmo gairdneri)							PF00354	1;Pentaxin			IPR001759;IPR013320	Pentaxin-related;ConA-like_dom
38	LOC106563191	53459	2726401	ssa11	72424415	72431496	n_high	n_low	OK	4.88659	7.43571	0.605643	0.00015	0.00152788	yes	ssa11	72424416	72431496	-	protein_coding	S-adenosylmethionine synthase isoform type-2	-		Oncorhynchus mykiss (Rainbow trout) (Salmo gairdneri)			GO:0006730;GO:0006556	IEA:UniProtKB-KW;IEA:UniProtKB-UniPathway;one-carbon metabolic process;S-adenosylmethionine biosynthetic process	GO:0046872;GO:0005524;GO:0004478	IEA:UniProtKB-KW;methionine adenosyltransferase activity;IEA:UniProtKB-EC;metal ion binding;ATP binding	PF02772;PF02773;PF00438	S-AdoMet_synt_N;S-AdoMet_synt_M;1;S-AdoMet_synt_C			IPR022636;IPR002133;IPR022628;IPR022629;IPR022630;IPR022631	S-AdoMet_synt_N;S-AdoMet_synt_central;ADOMET_SYNTHASE_CS;S-AdoMet_synthetase;S-AdoMet_synthetase_sfam;S-AdoMet_synt_C
39	LOC106563386	53497	2728339	ssa11	73655660	73661641	n_high	n_low	OK	3.46502	2.18935	-0.662363	0.00085	0.00666361	yes	ssa11	73655661	73661641	-	protein_coding	transmembrane protein 88-like	-	Uncharacterized protein {ECO:0000313|EMBL:CDQ70706.1};	Oncorhynchus mykiss (Rainbow trout) (Salmo gairdneri)	GO:0016021	IEA:UniProtKB-KW;integral component of membrane									IPR033355	TMEM88
40	LOC106563649	53759	2741701	ssa11	79538914	79544636	n_high	n_low	OK	1.68772	2.94237	0.801903	0.00095	0.00730716	yes	ssa11	79538915	79544636	-	protein_coding	globoside alpha-1%2C3-N-acetylgalactosaminyltransferase 1-like	-	Uncharacterized protein {ECO:0000313|EMBL:CDQ94818.1};	Oncorhynchus mykiss (Rainbow trout) (Salmo gairdneri)	GO:0016020	IEA:InterPro;membrane	GO:0005975	IEA:InterPro;carbohydrate metabolic process	GO:0016758	IEA:InterPro;transferase activity, transferring hexosyl groups	PF03414	1;Glyco_transf_6			IPR005076;IPR029044	Nucleotide-diphossugar_trans;Glyco_trans_6
41	LOC106563836	53956	2751748	ssa11	86559960	86627202	n_high	n_low	OK	0.651173	0.228605	-1.51018	5e-05	0.000577225	yes	ssa11	86559961	86627202	-	protein_coding	GTPase IMAP family member 8-like	-	GTPase IMAP family member 7 {ECO:0000313|EMBL:ACN10872.1};	Salmo salar (Atlantic salmon)	GO:0016021	IEA:UniProtKB-KW;integral component of membrane			GO:0005525	IEA:InterPro;GTP binding	PF04548	AIG1;2			IPR006703;IPR027417	G_AIG1;P-loop_NTPase
42	LOC106564197	54324	2770516	ssa12	5834615	5837287	n_high	n_low	OK	3.03574	1.46364	-1.05248	0.0021	0.0140326	yes	ssa12	5834616	5837287	-	protein_coding	ferritin%2C middle subunit-like	-		Salmo salar (Atlantic salmon)	GO:0005623	IEA:GOC;cell	GO:0006879;GO:0006826	IEA:InterPro;IEA:UniProtKB-KW;cellular iron ion homeostasis;iron ion transport	GO:0008199	IEA:InterPro;ferric iron binding	PF00210	1;Ferritin			IPR001519;IPR012347;IPR014034;IPR009040;IPR009078;IPR008331	Ferritin-rel;Ferritin-like_diiron;Ferritin-like_SF;Ferritin_DPS_dom;Ferritin;Ferritin_CS
43	LOC106564352	54471	2778013	ssa12	9123774	9126455	n_high	n_low	OK	13.5387	7.95524	-0.767112	5e-05	0.000577225	yes	ssa12	9123775	9126455	-	protein_coding	thymidine kinase%2C cytosolic-like	-		Salmo salar (Atlantic salmon)			GO:0071897	IEA:UniProtKB-KW;DNA biosynthetic process	GO:0005524;GO:0004797	IEA:UniProtKB-KW;thymidine kinase activity;IEA:UniProtKB-EC;ATP binding	PF00265	1;TK			IPR001267;IPR020633;IPR027417	Thymidine_kinase_CS;P-loop_NTPase;Thymidine_kinase
44	LOC106564720	54772	2793364	ssa12	19630840	19632724	n_high	n_low	OK	14.3743	9.14326	-0.652709	0.0006	0.0049815	yes	ssa12	19630841	19632724	-	protein_coding	C-X-C motif chemokine 11-like	-	Uncharacterized protein {ECO:0000313|EMBL:CDQ59840.1};	Oncorhynchus mykiss (Rainbow trout) (Salmo gairdneri)	GO:0016021;GO:0005576	IEA:UniProtKB-KW;IEA:InterPro;extracellular region;integral component of membrane	GO:0030593;GO:0042119;GO:0006955	IEA:InterPro;immune response;neutrophil chemotaxis;neutrophil activation							IPR028469;IPR001811;IPR001089	Interleukin-8;Chemokine_IL8-like_dom;Chemokine_CXC
45	LOC106564748	54864	2798048	ssa12	22452923	22484463	n_high	n_low	OK	0.784672	1.7893	1.18923	0.0002	0.0019586	yes	ssa12	22477332	22484463	-	protein_coding	39S ribosomal protein L45%2C mitochondrial-like	-	39S ribosomal protein L45, mitochondrial {ECO:0000313|EMBL:A	Salmo salar (Atlantic salmon)	GO:0005840	IEA:UniProtKB-KW;ribosome					PF04280	1;Tim44			IPR007379;IPR032710	Tim44-like_dom;NTF2-like_dom
46	LOC106565086	55442	2827534	ssa12	47874169	47878299	n_high	n_low	OK	0.910392	0.443694	-1.03692	0.00365	0.0220085	yes	ssa12	47874170	47878299	-	protein_coding	fibromodulin-like	-	Uncharacterized protein {ECO:0000313|EMBL:CDQ81444.1};	Oncorhynchus mykiss (Rainbow trout) (Salmo gairdneri)							PF13855	LRR_8;3			IPR000372;IPR003591;IPR001611;IPR032675	LRRNT;L_dom-like;Leu-rich_rpt;Leu-rich_rpt_typical-subtyp
47	LOC106565346	55476	2829268	ssa12	49824185	49850676	n_high	n_low	OK	36.839	59.7035	0.696584	5e-05	0.000577225	yes	ssa12	49824186	49850676	-	protein_coding	peptidyl-prolyl cis-trans isomerase FKBP5-like	-	Uncharacterized protein {ECO:0000313|EMBL:CDQ63883.1};	Oncorhynchus mykiss (Rainbow trout) (Salmo gairdneri)			GO:0006457	IEA:InterPro;protein folding	GO:0003755;GO:0005528	IEA:InterPro;FK506 binding;peptidyl-prolyl cis-trans isomerase activity	PF00254;PF13181	1;TPR_8;2;FKBP_C			IPR011990;IPR031210;IPR013026;IPR019734;IPR023566;IPR001179	FKBP5;TPR_repeat;TPR-contain_dom;PPIase_FKBP_dom;TPR-like_helical_dom;PPIase_FKBP
48	LOC106565579	55665	2838907	ssa12	56515200	56517691	n_high	n_low	OK	535.131	138.102	-1.95415	5e-05	0.000577225	yes	ssa12	56515201	56517691	-	protein_coding	uncharacterized protein LOC106565579	-	Uncharacterized protein {ECO:0000313|EMBL:CDQ61022.1};	Oncorhynchus mykiss (Rainbow trout) (Salmo gairdneri)							PF00059	Lectin_C;1			IPR001304;IPR016187;IPR016186	C-type_lectin;C-type_lectin-like;C-type_lectin_fold
49	LOC106565585	55658	2838550	ssa12	56023022	56052964	n_high	n_low	OK	3.35044	5.55844	0.730327	5e-05	0.000577225	yes	ssa12	56023023	56052964	-	protein_coding	prostacyclin synthase-like	-	Uncharacterized protein {ECO:0000313|EMBL:CDQ64235.1};	Oncorhynchus mykiss (Rainbow trout) (Salmo gairdneri)	GO:0005789	IEA:UniProtKB-SubCell;endoplasmic reticulum membrane			GO:0016705;GO:0020037;GO:0005506;GO:0004497	IEA:InterPro;oxidoreductase activity, acting on paired donors, with incorporation or reduction of molecular oxygen;monooxygenase activity;iron ion binding;heme binding	PF00067	1;p450			IPR024204;IPR001128;IPR002403	Cyt_P450_E_grp-IV;Cyt_P450;Cyt_P450_CYP7A1-type
50	LOC106565625	55816	2846608	ssa12	60953133	60987497	n_high	n_low	OK	8.56215	13.9715	0.706442	5e-05	0.000577225	yes	ssa12	60953134	60987497	-	protein_coding	solute carrier family 41 member 1-like	-	Uncharacterized protein {ECO:0000313|Ensembl:ENSDARP00000093	Danio rerio (Zebrafish) (Brachydanio rerio)	GO:0016021	IEA:UniProtKB-KW;integral component of membrane	GO:0048793;GO:0043009	chordate embryonic development;pronephros development;IMZFIN	GO:0008324	IEA:InterPro;cation transmembrane transporter activity	PF01769	MgtE;2	dre:325975	-	IPR006667	SLC41_membr_dom
51	LOC106565635	55807	2846149	ssa12	60441558	60542413	n_high	n_low	OK	1.9024	1.25075	-0.605026	0.00065	0.00532682	yes	ssa12	60441559	60542413	-	protein_coding	ephrin type-A receptor 8-like isoform X1	-	Uncharacterized protein {ECO:0000313|Ensembl:ENSONIP00000004	Oreochromis niloticus (Nile tilapia) (Tilapia nilotica)	GO:0016021	IEA:UniProtKB-KW;integral component of membrane			GO:0005004;GO:0005524	IEA:InterPro;GPI-linked ephrin receptor activity;IEA:UniProtKB-KW;ATP binding	PF01404;PF14575;PF07714;PF00536;PF00041	Pkinase_Tyr;1;SAM_1;Ephrin_lbd;fn3;EphA2_TM			IPR017441;IPR003961;IPR011009;IPR013783;IPR000719;IPR020691;IPR008979;IPR011641;IPR013761;IPR001660;IPR001245;IPR001090;IPR001426;IPR027936;IPR008266;IPR020635	Ser-Thr/Tyr_kinase_cat_dom;SAM/pointed;EphrinA_rcpt8;Kinase-like_dom;Ig-like_fold;SAM;FN3_dom;Galactose-bd-like;Tyr_kinase_cat_dom;Ephrin_rcpt_lig-bd_dom;Prot_kinase_dom;Tyr_kinase_AS;Tyr_kinase_rcpt_V_CS;Protein_kinase_ATP_BS;Eph_TM;Tyr-kin_ephrin_A/B_rcpt-like
52	LOC106565698	55829	2847271	ssa12	61513549	61516996	n_high	n_low	OK	3.12235	6.98212	1.16103	5e-05	0.000577225	yes	ssa12	61513550	61516996	-	lncRNA	uncharacterized LOC106565698	-		-	-	-	-	-	-	-	-	-	-	-	-	-
53	LOC106565956	55852	2848444	ssa12	62726941	62728075	n_high	n_low	OK	16.3782	5.89399	-1.47446	5e-05	0.000577225	yes	ssa12	62726942	62728075	-	protein_coding	transcription factor HES-5-like	-	Uncharacterized protein {ECO:0000313|EMBL:CDQ98912.1};	Oncorhynchus mykiss (Rainbow trout) (Salmo gairdneri)							PF00010	HLH;1			IPR011598	bHLH_dom
54	LOC106565957	55851	2848393	ssa12	62721353	62722543	n_high	n_low	OK	3.57559	1.40546	-1.34714	5e-05	0.000577225	yes	ssa12	62721354	62722543	-	protein_coding	transcription factor HES-5-like	-	Uncharacterized protein {ECO:0000313|EMBL:CDQ98912.1};	Oncorhynchus mykiss (Rainbow trout) (Salmo gairdneri)							PF00010	HLH;1			IPR011598	bHLH_dom
55	LOC106565958	55850	2848342	ssa12	62710800	62711912	n_high	n_low	OK	1.01283	0.287257	-1.81798	0.0001	0.00107212	yes	ssa12	62710801	62711912	-	protein_coding	transcription factor HES-5-like	-	Uncharacterized protein {ECO:0000313|EMBL:CDQ63012.1};	Oncorhynchus mykiss (Rainbow trout) (Salmo gairdneri)	GO:0005634	IEA:UniProtKB-SubCell;nucleus	GO:0006355;GO:0006351	IEA:UniProtKB-KW;regulation of transcription, DNA-templated;transcription, DNA-templated	GO:0003677	IEA:InterPro;DNA binding	PF07527;PF00010	HLH;1;Hairy_orange			IPR003650;IPR011598	bHLH_dom;Orange_dom
56	LOC106566091	56409	2876851	ssa12	80563691	80565336	n_high	n_low	OK	2.12971	1.25047	-0.768186	0.00055	0.00463004	yes	ssa12	80563692	80565336	-	protein_coding	major histocompatibility complex class I-related gene protein-like	-	Uncharacterized protein {ECO:0000313|EMBL:CDQ83213.1};	Oncorhynchus mykiss (Rainbow trout) (Salmo gairdneri)	GO:0016021	IEA:UniProtKB-KW;integral component of membrane	GO:0006955	IEA:InterPro;immune response			PF07654	1;C1-set			IPR007110;IPR013783;IPR011161;IPR003006;IPR011162;IPR003597	Ig/MHC_CS;MHC_I-like_Ag-recog;MHC_I/II-like_Ag-recog;Ig-like_dom;Ig-like_fold;Ig_C1-set
57	LOC106566111	56435	2878177	ssa12	81695769	81704494	n_high	n_low	OK	61.7199	94.7035	0.617683	0.00605	0.0330386	yes	ssa12	81695770	81704494	-	protein_coding	protein slowmo homolog 2-like	-	Uncharacterized protein {ECO:0000313|EMBL:CDQ87897.1};	Oncorhynchus mykiss (Rainbow trout) (Salmo gairdneri)							PF04707	PRELI;1			IPR006797	PRELI/MSF1_dom
58	LOC106566489	56840	2898832	ssa13	9834457	9850635	n_high	n_low	OK	1.1281	0.576259	-0.969105	5e-05	0.000577225	yes	ssa13	9834458	9850635	-	protein_coding	scavenger receptor cysteine-rich type 1 protein M130-like	-	Uncharacterized protein {ECO:0000313|EMBL:CDQ88521.1};	Oncorhynchus mykiss (Rainbow trout) (Salmo gairdneri)	GO:0016021	IEA:UniProtKB-KW;integral component of membrane			GO:0005044	IEA:InterPro;scavenger receptor activity	PF00530	SRCR;7			IPR017448;IPR001190	SRCR-like_dom;SRCR
59	LOC106566534	56892	2901484	ssa13	12166105	12167853	n_high	n_low	OK	10.7025	25.0216	1.22522	5e-05	0.000577225	yes	ssa13	12166106	12167853	-	protein_coding	complement C1q tumor necrosis factor-related protein 3-like	-	Uncharacterized protein {ECO:0000313|EMBL:CDQ89472.1};	Oncorhynchus mykiss (Rainbow trout) (Salmo gairdneri)							PF00386	1;C1q			IPR008983;IPR001073	Tumour_necrosis_fac-like_dom;C1q_dom
60	LOC106566711	57092	2911684	ssa13	21462033	21491901	n_high	n_low	OK	0.347523	0.627711	0.852992	0.00255	0.0164454	yes	ssa13	21462034	21491901	-	protein_coding	glutaminase kidney isoform%2C mitochondrial-like	-	Uncharacterized protein {ECO:0000313|EMBL:CDQ81285.1};	Oncorhynchus mykiss (Rainbow trout) (Salmo gairdneri)			GO:0006541	IEA:InterPro;glutamine metabolic process	GO:0004359	IEA:InterPro;glutaminase activity	PF04960;PF12796	Glutaminase;1;Ank_2			IPR012338;IPR020683;IPR015868	Glutaminase;Ankyrin_rpt-contain_dom;Beta-lactam/transpept-like
61	LOC106566734	57065	2910307	ssa13	20537023	20553583	n_high	n_low	OK	1.4121	0.57246	-1.3026	5e-05	0.000577225	yes	ssa13	20537024	20553583	-	protein_coding	TLD domain-containing protein 2-like isoform X2	-	Uncharacterized protein {ECO:0000313|EMBL:CDQ88047.1};	Oncorhynchus mykiss (Rainbow trout) (Salmo gairdneri)							PF07534	1;TLD			IPR006571	TLDc_dom
62	LOC106567165	31910	1627402	ssa01	130706817	130708775	n_high	n_low	OK	2.17166	6.21481	1.51691	0.00055	0.00463004	yes	ssa01	130706818	130708775	-	lncRNA	uncharacterized LOC106567165%2C transcript variant X1	-		-	-	-	-	-	-	-	-	-	-	-	-	-
63	LOC106567368	57724	2943916	ssa13	44639755	44640954	n_high	n_low	OK	12.9108	4.77577	-1.43477	5e-05	0.000577225	yes	ssa13	44639756	44640954	-	protein_coding	C-type natriuretic peptide 3-like	-	Uncharacterized protein {ECO:0000313|EMBL:CDQ60468.1};	Oncorhynchus mykiss (Rainbow trout) (Salmo gairdneri)	GO:0005576	IEA:UniProtKB-SubCell;extracellular region	GO:0050880	IEA:UniProtKB-KW;regulation of blood vessel size			PF00212	1;ANP			IPR000663;IPR030480;IPR002406	Natr_peptide_CS;C_natriurtcpep;Natr_peptide
64	LOC106567375	57737	2944621	ssa13	45477980	45583825	n_high	n_low	OK	1.53863	0.512346	-1.58645	5e-05	0.000577225	yes	ssa13	45477981	45583825	-	protein_coding	sterile alpha motif domain-containing protein 11-like isoform X4	-	Sterile alpha motif domain-containing protein 11 {ECO:000031	Larimichthys crocea (Large yellow croaker) (Pseudosciaena crocea)					GO:0003677	IEA:InterPro;DNA binding	PF01342;PF00536	1;SAM_1;SAND			IPR013761;IPR001660;IPR010919;IPR000770	SAND_dom-like;SAM;SAND_dom;SAM/pointed
65	LOC106567574	57955	2955697	ssa13	60542281	60595228	n_high	n_low	OK	21.7802	34.3896	0.658959	0.00035	0.00316048	yes	ssa13	60542282	60595228	-	protein_coding	ubiquitin carboxyl-terminal hydrolase 2-like isoform X2	-	Uncharacterized protein {ECO:0000313|EMBL:CDQ70094.1};	Oncorhynchus mykiss (Rainbow trout) (Salmo gairdneri)			GO:0006511;GO:0016579	IEA:InterPro;protein deubiquitination;ubiquitin-dependent protein catabolic process	GO:0036459	IEA:InterPro;thiol-dependent ubiquitinyl hydrolase activity	PF00443	1;UCH			IPR018200;IPR028889;IPR001394	Peptidase_C19_UCH;USP_CS;USP_dom
66	LOC106567858	58302	2973394	ssa13	78617857	78648170	n_high	n_low	OK	4.38594	1.81402	-1.2737	0.00015	0.00152788	yes	ssa13	78617858	78648170	-	protein_coding	ribose-phosphate pyrophosphokinase 1-like isoform X1	-	Ribose-phosphate pyrophosphokinase 1 {ECO:0000313|EMBL:ACI33	Salmo salar (Atlantic salmon)			GO:0009165;GO:0009156	IEA:InterPro;nucleotide biosynthetic process;ribonucleoside monophosphate biosynthetic process	GO:0000287;GO:0004749;GO:0016301	IEA:InterPro;IEA:UniProtKB-KW;magnesium ion binding;ribose phosphate diphosphokinase activity;kinase activity	PF14572;PF13793	1;Pribosyl_synth;Pribosyltran_N			IPR005946;IPR029099;IPR000842;IPR029057	PRTase-like;Pribosyltran_N;Rib-P_diPkinase;PRib_PP_synth_CS
67	LOC106567934	58218	2969110	ssa13	75841276	75930702	n_high	n_low	OK	6.46602	4.09109	-0.660392	0.0006	0.0049815	yes	ssa13	75841277	75930702	-	lncRNA	uncharacterized LOC106567934%2C transcript variant X1	-		-	-	-	-	-	-	-	-	-	-	-	-	-
68	LOC106568028	32017	1632859	ssa01	136307515	136311296	n_high	n_low	OK	0.780529	0.469425	-0.733557	0.00795	0.0410532	yes	ssa01	136307516	136311296	-	protein_coding	zinc finger protein 703-like	-	Uncharacterized protein {ECO:0000313|EMBL:CDQ90663.1};	Oncorhynchus mykiss (Rainbow trout) (Salmo gairdneri)					GO:0046872;GO:0003676	IEA:InterPro;nucleic acid binding;metal ion binding					IPR007087;IPR013087	Znf_C2H2;Znf_C2H2/integrase_DNA-bd
69	LOC106568088	58445	2980687	ssa13	83771000	83779495	n_high	n_low	OK	2.03374	1.30242	-0.642941	0.00235	0.0153858	yes	ssa13	83771001	83779495	-	protein_coding	T-box transcription factor TBX2b-like isoform X1	-	Uncharacterized protein {ECO:0000313|EMBL:CDQ70536.1};	Oncorhynchus mykiss (Rainbow trout) (Salmo gairdneri)	GO:0005634	IEA:UniProtKB-SubCell;nucleus	GO:0006351	IEA:UniProtKB-KW;transcription, DNA-templated	GO:0003677;GO:0003700	IEA:InterPro;IEA:UniProtKB-KW;transcription factor activity, sequence-specific DNA binding;DNA binding	PF00907;PF12598	T-box;1;TBX			IPR001699;IPR018186;IPR002070;IPR008967;IPR022582	TF_T-box;TF_Brachyury;TBX;TF_T-box_CS;p53-like_TF_DNA-bd
70	LOC106568333	58659	2991601	ssa13	91938530	91940267	n_high	n_low	OK	29.1014	17.617	-0.724121	5e-05	0.000577225	yes	ssa13	91938531	91940267	-	lncRNA	uncharacterized LOC106568333	-		-	-	-	-	-	-	-	-	-	-	-	-	-
71	LOC106568392	58742	2995876	ssa13	95506619	95520216	n_high	n_low	OK	10.1385	15.3632	0.599624	0.00025	0.00237184	yes	ssa13	95506620	95516785	-	protein_coding	ras-GEF domain-containing family member 1B-B-like	-	Uncharacterized protein {ECO:0000313|EMBL:CDQ85567.1};	Oncorhynchus mykiss (Rainbow trout) (Salmo gairdneri)	GO:0005622	IEA:GOC;intracellular	GO:0007264	IEA:InterPro;small GTPase mediated signal transduction	GO:0005085	IEA:UniProtKB-KW;guanyl-nucleotide exchange factor activity	PF00618;PF00617	1;RasGEF_N;RasGEF			IPR023578;IPR019804;IPR030710;IPR001895;IPR000651	Ras-like_Gua-exchang_fac_N;Ras_G-nucl-exch_fac_CS;RASGEF_cat_dom;Ras_GEF_dom;RGF1B
72	LOC106568417	58718	2994610	ssa13	94547729	94620111	n_high	n_low	OK	1.83952	0.887354	-1.05175	0.00215	0.0143039	yes	ssa13	94547730	94620111	-	protein_coding	contactin-associated protein-like 4	-	Uncharacterized protein {ECO:0000313|EMBL:CDQ80761.1};	Oncorhynchus mykiss (Rainbow trout) (Salmo gairdneri)							PF00754	1;F5_F8_type_C			IPR000421;IPR013320;IPR008979	Galactose-bd-like;ConA-like_dom;FA58C
73	LOC106568450	58790	2998282	ssa13	97327252	97328454	n_high	n_low	OK	0.771571	1.61904	1.06926	0.00095	0.00730716	yes	ssa13	97327253	97328454	-	protein_coding	uncharacterized protein LOC106568450	-	Uncharacterized protein {ECO:0000313|Ensembl:ENSDARP00000139	Danio rerio (Zebrafish) (Brachydanio rerio)	GO:0016021	IEA:UniProtKB-KW;integral component of membrane
74	LOC106568853	59340	3026332	ssa14	16920281	17119174	n_high	n_low	OK	1.83002	2.94848	0.688116	5e-05	0.000577225	yes	ssa14	16920282	17119174	-	protein_coding	glypican-5-like isoform X2	-	Uncharacterized protein {ECO:0000313|Ensembl:ENSLOCP00000006	Lepisosteus oculatus (Spotted gar)	GO:0005886;GO:0031225;GO:0005578	IEA:InterPro;IEA:UniProtKB-SubCell;IEA:UniProtKB-KW;proteinaceous extracellular matrix;plasma membrane;anchored component of membrane					PF01153	1;Glypican			IPR019803;IPR001863	Glypican;Glypican_CS
75	LOC106569508	59851	3052393	ssa14	37354026	37380008	n_high	n_low	OK	0.397193	0.769998	0.955014	5e-05	0.000577225	yes	ssa14	37354027	37380008	-	protein_coding	glutamate decarboxylase 1-like isoform X3	-	Uncharacterized protein {ECO:0000313|Ensembl:ENSONIP00000023	Oreochromis niloticus (Nile tilapia) (Tilapia nilotica)			GO:0042136;GO:0009449	gamma-aminobutyric acid biosynthetic process;neurotransmitter biosynthetic process;IEA:Ensembl	GO:0016831;GO:0030170	IEA:InterPro;pyridoxal phosphate binding;carboxy-lyase activity	PF00282	1;Pyridoxal_deC			IPR015424;IPR002129;IPR021115;IPR015422;IPR015421	PyrdxlP-dep_Trfase_major_sub1;PyrdxlP-dep_de-COase;Pyridoxal-P_BS;PyrdxlP-dep_Trfase_major_sub2;PyrdxlP-dep_Trfase
76	LOC106569510	59855	3052597	ssa14	37654548	37657931	n_high	n_low	OK	1.78561	4.16224	1.22095	5e-05	0.000577225	yes	ssa14	37654549	37657931	-	protein_coding	C2 calcium-dependent domain-containing protein 4C-like	-	Uncharacterized protein {ECO:0000313|EMBL:CDQ88712.1};	Oncorhynchus mykiss (Rainbow trout) (Salmo gairdneri)							PF00168	1;C2			IPR030533;IPR000008	C2_dom;C2CD4
77	LOC106569842	60197	3070031	ssa14	51033367	51050333	n_high	n_low	OK	5.74064	12.0096	1.06491	5e-05	0.000577225	yes	ssa14	51033368	51050333	-	transcribed_pseudogene	BOLA class I histocompatibility antigen%2C alpha chain BL3-7-like	-		-	-	-	-	-	-	-	-	-	-	-	-	-
78	LOC106569960	60409	3080851	ssa14	59066600	59094206	n_high	n_low	OK	10.5118	17.4415	0.730518	5e-05	0.000577225	yes	ssa14	59066601	59094206	-	transcribed_pseudogene	class I histocompatibility antigen%2C F10 alpha chain-like	-		-	-	-	-	-	-	-	-	-	-	-	-	-
79	LOC106570442	60800	3100792	ssa14	76706392	76709857	n_high	n_low	OK	0.463034	1.25769	1.44159	5e-05	0.000577225	yes	ssa14	76706393	76709857	-	lncRNA	uncharacterized LOC106570442	-		-	-	-	-	-	-	-	-	-	-	-	-	-
80	LOC106570725	61089	3115531	ssa14	89349097	89444987	n_high	n_low	OK	1.47844	0.816232	-0.857024	5e-05	0.000577225	yes	ssa14	89349098	89444987	-	protein_coding	uncharacterized protein KIAA1522 homolog isoform X3	-	K1522 {ECO:0000313|EMBL:JAO20714.1};	Poeciliopsis prolifica (blackstripe livebearer)
81	LOC106570863	61241	3123283	ssa15	3328106	3353021	n_high	n_low	OK	3.52694	2.16877	-0.701543	0.0038	0.0227356	yes	ssa15	3328107	3353021	-	protein_coding	DNA-binding protein HU 2-like	-	NACHT, LRR and PYD domains-containing protein 6 {ECO:0000313	Esox lucius (Northern pike)							PF02758	1;PYRIN			IPR011029;IPR004020	DEATH-like_dom;DAPIN
82	LOC106570877	61233	3122875	ssa15	3071413	3089455	n_high	n_low	OK	0.956711	0.567105	-0.754467	0.00055	0.00463004	yes	ssa15	3071414	3089455	-	protein_coding	hornerin-like	-	Uncharacterized protein {ECO:0000313|Ensembl:ENSFALP00000012	Ficedula albicollis (Collared flycatcher) (Muscicapa albicollis)
83	LOC106571062	61440	3133432	ssa15	16964035	16987454	n_high	n_low	OK	3.65695	6.33125	0.79185	5e-05	0.000577225	yes	ssa15	16964036	16987454	-	protein_coding	vacuolar protein sorting-associated protein 18 homolog	-	Uncharacterized protein {ECO:0000313|Ensembl:ENSAMXP00000017	Astyanax mexicanus (Blind cave fish) (Astyanax fasciatus mexicanus)	GO:0005622	IEA:GOC;intracellular	GO:0060036;GO:0015721;GO:0016192;GO:0048069;GO:0045176;GO:0043485;GO:0006886;GO:0008333;GO:0007634	optokinetic behavior;IEA:InterPro;bile acid and bile salt transport;endosome to lysosome transport;intracellular protein transport;eye pigmentation;vesicle-mediated transport;notochord cell vacuolation;apical protein localization;IEA:Ensembl;endosome to pigment granule transport			PF00637;PF05131	Pep3_Vps18;1;Clathrin			IPR007810;IPR000547	Pep3_Vps18;Clathrin_H-chain/VPS_repeat
84	LOC106571118	61528	3137920	ssa15	21979150	21989179	n_high	n_low	OK	0.728649	0.321041	-1.18247	0.0007	0.00566641	yes	ssa15	21979151	21989179	-	protein_coding	protein LBH-like	-	LBH {ECO:0000313|EMBL:ACI68990.1};	Salmo salar (Atlantic salmon)
85	LOC106571140	61499	3136441	ssa15	20648148	20668171	n_high	n_low	OK	1.12713	0.477781	-1.23823	0.0006	0.0049815	yes	ssa15	20648149	20668171	-	protein_coding	papilin-like	-	Uncharacterized protein {ECO:0000313|Ensembl:ENSONIP00000018	Oreochromis niloticus (Nile tilapia) (Tilapia nilotica)					GO:0004867	IEA:InterPro;serine-type endopeptidase inhibitor activity	PF00090;PF00014	4;1;TSP_1;Kunitz_BPTI			IPR000884;IPR020901;IPR002223	TSP1_rpt;Prtase_inh_Kunz-CS;Kunitz_BPTI
86	LOC106571153	61538	3138430	ssa15	22395251	22437885	n_high	n_low	OK	0.568819	0.916443	0.688075	0.0061	0.0332609	yes	ssa15	22395252	22437885	-	protein_coding	protein lin-28 homolog B-like isoform X3	-	Uncharacterized protein {ECO:0000313|EMBL:CDQ76204.1};	Oncorhynchus mykiss (Rainbow trout) (Salmo gairdneri)			GO:0006355	IEA:InterPro;regulation of transcription, DNA-templated	GO:0003677;GO:0008270	IEA:InterPro;DNA binding;zinc ion binding	PF00313;PF00098	1;2;zf-CCHC;CSD			IPR012340;IPR011129;IPR001878;IPR002059	NA-bd_OB-fold;Znf_CCHC;CSP_DNA-bd;Cold_shock_prot
87	LOC106571202	61587	3140929	ssa15	23940214	23950461	n_high	n_low	OK	2.37951	1.37758	-0.788525	0.0001	0.00107212	yes	ssa15	23940215	23950461	-	protein_coding	denticleless protein homolog isoform X1	-	Uncharacterized protein {ECO:0000313|EMBL:CDQ89042.1};	Oncorhynchus mykiss (Rainbow trout) (Salmo gairdneri)							PF00400	5;WD40			IPR017986;IPR019775;IPR001680;IPR015943;IPR020472	WD40_repeat;G-protein_beta_WD-40_rep;WD40_repeat_dom;WD40_repeat_CS;WD40/YVTN_repeat-like_dom
88	LOC106571441	61854	3154546	ssa15	35663739	35681834	n_high	n_low	OK	0.893884	0.483374	-0.886946	0.00595	0.0326023	yes	ssa15	35663740	35681834	-	protein_coding	tripartite motif-containing protein 54-like isoform X2	-	Uncharacterized protein {ECO:0000313|EMBL:CDQ67714.1};	Oncorhynchus mykiss (Rainbow trout) (Salmo gairdneri)	GO:0005622	IEA:InterPro;intracellular			GO:0008270	IEA:InterPro;zinc ion binding	PF00643;PF13445	1;zf-B_box;zf-RING_UBOX			IPR017907;IPR027370;IPR001841;IPR013083;IPR000315	Znf_B-box;Znf-RING_LisH;Znf_RING_CS;Znf_RING/FYVE/PHD;Znf_RING
89	LOC106571588	62092	3166684	ssa15	46699125	46705169	n_high	n_low	OK	73.9592	120.851	0.708431	0.00865	0.0438735	yes	ssa15	46699126	46705169	-	protein_coding	heat shock protein HSP 90-alpha 1-like	-	Heat shock protein hsp90 {ECO:0000313|EMBL:AAB49983.1};	Oncorhynchus tshawytscha (Chinook salmon) (Salmo tshawytscha)			GO:0006457;GO:0006950	IEA:InterPro;protein folding;response to stress	GO:0005524	IEA:InterPro;ATP binding	PF00183;PF02518	HSP90;1;HATPase_c			IPR001404;IPR019805;IPR020568;IPR020575;IPR003594	HATPase_C;Ribosomal_S5_D2-typ_fold;Hsp90_N;Hsp90_fam;Heat_shock_protein_90_CS
90	LOC106571646	62029	3163471	ssa15	43612232	43615415	n_high	n_low	OK	4.56854	10.7691	1.23709	5e-05	0.000577225	yes	ssa15	43612233	43615415	-	protein_coding	actin%2C alpha cardiac muscle 1-like	-	Uncharacterized protein {ECO:0000313|EMBL:CDQ84038.1};	Oncorhynchus mykiss (Rainbow trout) (Salmo gairdneri)	GO:0044297;GO:0030027;GO:0005737;GO:0030175	filopodium;ISS:AgBase;lamellipodium;cell body;cytoplasm	GO:0010628;GO:0090131	positive regulation of gene expression;ISS:AgBase;mesenchyme migration	GO:0005524	IEA:UniProtKB-KW;ATP binding	PF00022	1;Actin			IPR004001;IPR004000;IPR020902	Actin_CS;Actin;Actin/actin-like_CS
91	LOC106571872	62272	3175864	ssa15	58438860	58441344	n_high	n_low	OK	2.73275	1.71721	-0.670291	0.00075	0.00600174	yes	ssa15	58438861	58441344	-	lncRNA	uncharacterized LOC106571872	-		-	-	-	-	-	-	-	-	-	-	-	-	-
92	LOC106572114	62581	3191623	ssa15	71482922	71484288	n_high	n_low	OK	39.6196	0.384243	-6.68805	5e-05	0.000577225	yes	ssa15	71482923	71484288	-	protein_coding	cytochrome c oxidase subunit 4 isoform 2%2C mitochondrial-like	-	Cytochrome c oxidase subunit 4 isoform 2, mitochondrial {ECO	Salmo salar (Atlantic salmon)	GO:0016021	IEA:UniProtKB-KW;integral component of membrane			GO:0004129	IEA:InterPro;cytochrome-c oxidase activity	PF02936	1;COX4			IPR004203;IPR013288	Cyt_c_oxidase_su4_fam;Cyt_c_oxidase_su4
93	LOC106572273	62385	3181627	ssa15	63375013	63381827	n_high	n_low	OK	0.690832	1.16416	0.752878	0.00135	0.00976957	yes	ssa15	63375014	63381827	-	pseudogene	-	-		-	-	-	-	-	-	-	-	-	-	-	-	-
94	LOC106572759	63123	3219307	ssa15	92767536	92841792	n_high	n_low	OK	0.652497	0.357971	-0.866129	0.0025	0.0161805	yes	ssa15	92834258	92841792	-	pseudogene	-	-		-	-	-	-	-	-	-	-	-	-	-	-	-
95	LOC106573004	63377	3232219	ssa15	103624385	103645774	n_high	n_low	OK	0.660034	1.48301	1.16791	0.00035	0.00316048	yes	ssa15	103624386	103645774	-	protein_coding	isocitrate dehydrogenase [NAD] subunit gamma%2C mitochondrial-like	-		Ictalurus punctatus (Channel catfish) (Silurus punctatus)	GO:0005739	IEA:UniProtKB-SubCell;mitochondrion	GO:0006099	IEA:UniProtKB-KW;tricarboxylic acid cycle	GO:0000287;GO:0004449;GO:0051287	IEA:InterPro;NAD binding;magnesium ion binding;isocitrate dehydrogenase (NAD+) activity;IEA:UniProtKB-EC	PF00180	1;Iso_dh			IPR001804;IPR004434;IPR024084;IPR019818	IsoPropMal-DH-like_dom;Isocitrate/isopropylmalate_DH;Isocitrate_DH_NAD;IsoCit/isopropylmalate_DH_CS
96	LOC106573035	63409	3233851	ssa16	2185972	2190021	n_high	n_low	OK	2.95986	1.94832	-0.603296	0.00155	0.0109455	yes	ssa16	2185973	2190021	-	lncRNA	uncharacterized LOC106573035	-		-	-	-	-	-	-	-	-	-	-	-	-	-
97	LOC106573276	32549	1659991	ssa02	1307236	1310100	n_high	n_low	OK	1.51465	2.51243	0.730097	0.00295	0.0185151	yes	ssa02	1307237	1310100	-	protein_coding	2-hydroxyacyl-CoA lyase 1-like	-	Uncharacterized protein {ECO:0000313|Ensembl:ENSTRUP00000040	Takifugu rubripes (Japanese pufferfish) (Fugu rubripes)					GO:0000287;GO:0003824;GO:0030976	IEA:InterPro;thiamine pyrophosphate binding;magnesium ion binding;catalytic activity	PF02775;PF02776;PF00205	TPP_enzyme_M;1;TPP_enzyme_C;TPP_enzyme_N			IPR012000;IPR029035;IPR029061;IPR011766;IPR012001	Thiamin_PyroP_enz_cen_dom;DHS-like_NAD/FAD-binding_dom;THDP-binding;TPP_enzyme-bd_C;Thiamin_PyroP_enz_TPP-bd_dom
98	LOC106573491	63882	3257974	ssa16	26730582	26754516	n_high	n_low	OK	2.46712	3.69918	0.584377	0.00045	0.00391005	yes	ssa16	26730583	26754516	-	protein_coding	mucosa-associated lymphoid tissue lymphoma translocation protein 1-like	-	Uncharacterized protein {ECO:0000313|EMBL:CDQ67624.1};	Oncorhynchus mykiss (Rainbow trout) (Salmo gairdneri)					GO:0004197	IEA:InterPro;cysteine-type endopeptidase activity					IPR003598;IPR001309;IPR007110;IPR029030;IPR013783;IPR003599	Ig-like_dom;Pept_C14_p20;Ig_sub2;Ig_sub;Ig-like_fold;Caspase-like_dom
99	LOC106573801	64025	3265267	ssa16	34108642	34115681	n_high	n_low	OK	0.180293	2.98637	4.04998	5e-05	0.000577225	yes	ssa16	34108643	34115681	-	protein_coding	uncharacterized protein LOC106573801	-	Uncharacterized protein {ECO:0000313|EMBL:CDQ64516.1};	Oncorhynchus mykiss (Rainbow trout) (Salmo gairdneri)					GO:0016491	IEA:InterPro;oxidoreductase activity	PF00106	1;adh_short			IPR016040;IPR002347	NAD(P)-bd_dom;SDR_fam
100	LOC106573887	32634	1664326	ssa02	3423257	3423908	n_high	n_low	OK	2.28014	1.1145	-1.03273	0.00795	0.0410532	yes	ssa02	3423258	3423908	-	pseudogene	-	-		-	-	-	-	-	-	-	-	-	-	-	-	-
101	LOC106574168	64507	3289891	ssa16	54075101	54099350	n_high	n_low	OK	0.96708	0.0560634	-4.10851	5e-05	0.000577225	yes	ssa16	54075102	54099350	-	protein_coding	WD repeat-containing protein 47-like isoform X2	-	Uncharacterized protein {ECO:0000313|Ensembl:ENSONIP00000015	Oreochromis niloticus (Nile tilapia) (Tilapia nilotica)							PF00400;PF12894	1;ANAPC4_WD40;2;WD40			IPR017986;IPR019775;IPR001680;IPR015943;IPR006595;IPR006594;IPR024977	WD40_repeat;WD40_repeat_dom;WD40_repeat_CS;LisH;WD40/YVTN_repeat-like_dom;CTLH_C;Apc4_WD40_dom
102	LOC106574223	32682	1666774	ssa02	4953052	4954837	n_high	n_low	OK	1.47786	4.44604	1.58901	5e-05	0.000577225	yes	ssa02	4953053	4954837	-	protein_coding	probable serine carboxypeptidase CPVL	-	Probable serine carboxypeptidase CPVL {ECO:0000313|EMBL:ACI3	Salmo salar (Atlantic salmon)					GO:0004185	IEA:InterPro;serine-type carboxypeptidase activity	PF00450	1;Peptidase_S10			IPR001563;IPR029058	Peptidase_S10;AB_hydrolase
103	LOC106574355	64718	3300610	ssa16	66411851	66432169	n_high	n_low	OK	9.62376	5.20211	-0.887503	5e-05	0.000577225	yes	ssa16	66411852	66432169	-	protein_coding	protein NLRC3-like	-	Uncharacterized protein {ECO:0000313|EMBL:CDQ79576.1};	Oncorhynchus mykiss (Rainbow trout) (Salmo gairdneri)					GO:0005524;GO:0008270	IEA:InterPro;IEA:UniProtKB-KW;zinc ion binding;ATP binding	PF14484;PF13516	LRR_6;1;FISNA			IPR017907;IPR007111;IPR001841;IPR013083;IPR001611;IPR032675;IPR029495	NACHT_NTPase;Znf_RING_CS;L_dom-like;NATCH-assoc;Leu-rich_rpt;Znf_RING/FYVE/PHD;Znf_RING
104	LOC106574775	65084	3319276	ssa16	77877309	77893263	n_high	n_low	OK	1.77677	1.01405	-0.809123	0.00015	0.00152788	yes	ssa16	77877310	77893263	-	protein_coding	target of Nesh-SH3-like isoform X1	-	Uncharacterized protein {ECO:0000313|Ensembl:ENSONIP00000011	Oreochromis niloticus (Nile tilapia) (Tilapia nilotica)							PF00041	1;fn3			IPR013783;IPR003961	FN3_dom;Ig-like_fold
105	LOC106574835	32744	1669936	ssa02	6287824	6288940	n_high	n_low	OK	0.389412	1.04828	1.42865	0.0012	0.008862	yes	ssa02	6287825	6288940	-	protein_coding	uncharacterized protein LOC106574835	-	Uncharacterized protein {ECO:0000313|Ensembl:ENSAMXP00000011	Astyanax mexicanus (Blind cave fish) (Astyanax fasciatus mexicanus)
106	LOC106575118	32780	1671772	ssa02	7253924	7257233	n_high	n_low	OK	6.17532	3.48656	-0.82471	0.00705	0.0373135	yes	ssa02	7253925	7257233	-	protein_coding	myosin-11-like	-	Myosin-10 {ECO:0000313|EMBL:KKF11000.1};	Larimichthys crocea (Large yellow croaker) (Pseudosciaena crocea)	GO:0016459	IEA:UniProtKB-KW;myosin complex			GO:0005524;GO:0003774	IEA:InterPro;IEA:UniProtKB-KW;motor activity;ATP binding	PF00063;PF01576;PF02736	1;Myosin_N;Myosin_tail_1;Myosin_head			IPR002928;IPR004009;IPR027417;IPR001609;IPR027401;IPR000048	Myosin_head_motor_dom;P-loop_NTPase;Myosin_tail;Myosin_N;Myosin-like_IQ_dom;IQ_motif_EF-hand-BS
107	LOC106575679	66002	3366094	ssa17	22752437	22757665	n_high	n_low	OK	1.91483	1.04463	-0.874232	0.00155	0.0109455	yes	ssa17	22752438	22757665	-	protein_coding	tomoregulin-2-like isoform X1	-	Uncharacterized protein {ECO:0000313|EMBL:CDQ99964.1};	Oncorhynchus mykiss (Rainbow trout) (Salmo gairdneri)	GO:0016021	IEA:UniProtKB-KW;integral component of membrane					PF07648	Kazal_2;2			IPR002350;IPR000742;IPR013032	Kazal_dom;EGF-like_dom;EGF-like_CS
108	LOC106575707	32836	1674628	ssa02	8631727	8640013	n_high	n_low	OK	4.96593	11.0561	1.1547	5e-05	0.000577225	yes	ssa02	8631728	8640013	-	protein_coding	tumor necrosis factor receptor superfamily member 5-like	-	Tumour necrosis factor receptor {ECO:0000313|EMBL:CAD57165.1	Oncorhynchus mykiss (Rainbow trout) (Salmo gairdneri)	GO:0016021	IEA:UniProtKB-KW;integral component of membrane	GO:0006955;GO:0006915	IEA:InterPro;immune response;apoptotic process	GO:0004888	IEA:InterPro;transmembrane signaling receptor activity	PF00020	TNFR_c6;3			IPR001368;IPR008063	TNFR/NGFR_Cys_rich_reg;Fas_rcpt
109	LOC106575838	66157	3373999	ssa17	27284126	27291071	n_high	n_low	OK	2.75652	1.6502	-0.74021	0.0002	0.0019586	yes	ssa17	27284127	27291071	-	protein_coding	uncharacterized protein LOC106575838 isoform X3	-	Uncharacterized protein {ECO:0000313|Ensembl:ENSFALP00000012	Ficedula albicollis (Collared flycatcher) (Muscicapa albicollis)
110	LOC106576192	66523	3392665	ssa17	41821897	41831482	n_high	n_low	OK	1.50545	2.36865	0.653871	0.00335	0.0205319	yes	ssa17	41821898	41831482	-	protein_coding	6-phosphofructo-2-kinase/fructose-2%2C6-bisphosphatase 3-like isoform X2	-	Uncharacterized protein {ECO:0000313|EMBL:CDQ75268.1};	Oncorhynchus mykiss (Rainbow trout) (Salmo gairdneri)			GO:0006003;GO:0006000	IEA:InterPro;fructose 2,6-bisphosphate metabolic process;fructose metabolic process	GO:0005524;GO:0003873	IEA:InterPro;6-phosphofructo-2-kinase activity;ATP binding	PF01591;PF00300	His_Phos_1;1;6PF2K			IPR013078;IPR001345;IPR029033;IPR003094;IPR027417;IPR013079	His_PPase_superfam;6Pfruct_kin;PG/BPGM_mutase_AS;P-loop_NTPase;His_Pase_superF_clade-1;6Phosfructo_kin
111	LOC106576207	66510	3392002	ssa17	41609035	41615654	n_high	n_low	OK	6.43095	4.16149	-0.62793	0.0002	0.0019586	yes	ssa17	41609036	41615654	-	protein_coding	protein MCM10 homolog	-	Uncharacterized protein {ECO:0000313|Ensembl:ENSXMAP00000008	Xiphophorus maculatus (Southern platyfish) (Platypoecilus maculatus)	GO:0005634	IEA:InterPro;nucleus	GO:0006260	IEA:InterPro;DNA replication			PF09329;PF09332	Mcm10;1;zf-primase	xma:102227285	-	IPR015408;IPR015411	Znf_Mcm10/DnaG;Rep_factor_Mcm10_C
112	LOC106576425	66693	3401335	ssa17	47229122	47237845	n_high	n_low	OK	33.5316	19.1102	-0.811178	5e-05	0.000577225	yes	ssa17	47229123	47237845	-	protein_coding	protein FAM180A-like	-	UNQ1940/PRO4423 {ECO:0000313|EMBL:ACO13394.1};	Esox lucius (Northern pike)							PF15173	1;FAM180			IPR029170	FAM180
113	LOC106576426	66692	3401284	ssa17	47154567	47202140	n_high	n_low	OK	0.998486	0.398005	-1.32696	5e-05	0.000577225	yes	ssa17	47154568	47202140	-	protein_coding	semaphorin-3C-like	-	Uncharacterized protein {ECO:0000313|Ensembl:ENSONIP00000000	Oreochromis niloticus (Nile tilapia) (Tilapia nilotica)			GO:0048484	enteric nervous system development;IEA:Ensembl			PF01403	1;Sema			IPR007110;IPR013783;IPR027231;IPR015943;IPR003599;IPR016201;IPR001627	Semap_dom;Ig-like_dom;Semaphorin;Ig_sub;Ig-like_fold;WD40/YVTN_repeat-like_dom;Plexin-like_fold
114	LOC106576471	66792	3406384	ssa17	49826420	49853584	n_high	n_low	OK	1.38103	0.79396	-0.798602	0.0051	0.0288147	yes	ssa17	49826421	49853584	-	protein_coding	voltage-dependent calcium channel subunit alpha-2/delta-4-like	-	Voltage-dependent calcium channel subunit alpha-2/delta-4 {E	Larimichthys crocea (Large yellow croaker) (Pseudosciaena crocea)							PF08473	1;VGCC_alpha2			IPR013680	VDCC_a2/dsu
115	LOC106576683	67256	3430048	ssa18	13211556	13245144	n_high	n_low	OK	2.59144	4.01707	0.632392	5e-05	0.000577225	yes	ssa18	13211557	13245144	-	protein_coding	uncharacterized protein LOC106576683	-	Uncharacterized protein {ECO:0000313|EMBL:CDQ61129.1};	Oncorhynchus mykiss (Rainbow trout) (Salmo gairdneri)							PF15552	1;DUF4657			IPR027958	DUF4657
116	LOC106577202	67524	3443716	ssa18	27806901	27823724	n_high	n_low	OK	7.75799	12.7165	0.712949	0.0003	0.00277204	yes	ssa18	27806902	27823724	-	protein_coding	cysteine-rich protein 3-like	-	Uncharacterized protein {ECO:0000313|EMBL:CDQ73351.1};	Oncorhynchus mykiss (Rainbow trout) (Salmo gairdneri)					GO:0008270	IEA:InterPro;zinc ion binding	PF00412	LIM;2			IPR001781	Znf_LIM
117	LOC106577517	33035	1684777	ssa02	12357757	12360758	n_high	n_low	OK	0.230067	1.15176	2.32371	0.0002	0.0019586	yes	ssa02	12357758	12360758	-	protein_coding	uncharacterized protein LOC106577517	-	Apolipoprotein A-II {ECO:0000313|EMBL:BAH58380.1};	Oncorhynchus mykiss (Rainbow trout) (Salmo gairdneri)
118	LOC106577542	29695	1514437	ssa01	19633848	19639260	n_high	n_low	OK	0.635166	0.237333	-1.42022	5e-05	0.000577225	yes	ssa01	19633849	19639260	-	protein_coding	paired box protein Pax-1-like	-	Uncharacterized protein {ECO:0000313|EMBL:CDQ76423.1};	Oncorhynchus mykiss (Rainbow trout) (Salmo gairdneri)	GO:0005634	IEA:UniProtKB-SubCell;nucleus	GO:0006355;GO:0007275;GO:0006351	IEA:UniProtKB-KW;multicellular organism development;regulation of transcription, DNA-templated;transcription, DNA-templated	GO:0003677	IEA:UniProtKB-KW;DNA binding	PF00292	1;PAX			IPR011991;IPR001523;IPR009057	Homeodomain-like;WHTH_DNA-bd_dom;Paired_dom
119	LOC106577664	68011	3468553	ssa18	54029896	54042451	n_high	n_low	OK	0.534808	1.95243	1.86818	5e-05	0.000577225	yes	ssa18	54029897	54042451	-	pseudogene	-	-		-	-	-	-	-	-	-	-	-	-	-	-	-
120	LOC106577720	33111	1688653	ssa02	14197253	14201163	n_high	n_low	OK	63.6066	39.4817	-0.687992	5e-05	0.000577225	yes	ssa02	14197254	14201163	-	protein_coding	sulfotransferase family cytosolic 2B member 1-like isoform X1	-		Oncorhynchus mykiss (Rainbow trout) (Salmo gairdneri)					GO:0008146	IEA:InterPro;sulfotransferase activity	PF00685	Sulfotransfer_1;1			IPR000863;IPR027417	Sulfotransferase_dom;P-loop_NTPase
121	LOC106577800	68126	3474418	ssa18	57153005	57155531	n_high	n_low	OK	4.40778	2.47841	-0.830636	5e-05	0.000577225	yes	ssa18	57153006	57155531	-	protein_coding	tripartite motif-containing protein 34A-like	-	Tripartite motif-containing protein 29 {ECO:0000313|EMBL:KKF	Larimichthys crocea (Large yellow croaker) (Pseudosciaena crocea)	GO:0005622	IEA:InterPro;intracellular			GO:0008270	IEA:InterPro;zinc ion binding	PF00643	zf-B_box;2			IPR013320;IPR000315	Znf_B-box;ConA-like_dom
122	LOC106577830	68179	3477113	ssa18	58530079	58590138	n_high	n_low	OK	1.58149	0.81202	-0.961693	0.00015	0.00152788	yes	ssa18	58530080	58590138	-	protein_coding	uncharacterized protein LOC106577830	-	Uncharacterized protein {ECO:0000313|EMBL:CDQ77734.1};	Oncorhynchus mykiss (Rainbow trout) (Salmo gairdneri)							PF01661	1;Macro			IPR002589	Macro_dom
123	LOC106577833	68173	3476815	ssa18	58439620	58445037	n_high	n_low	OK	63.2191	12.2674	-2.36553	5e-05	0.000577225	yes	ssa18	58439621	58445037	-	protein_coding	interleukin-8-like	-	CXC chemokine d1 {ECO:0000313|EMBL:ABA86669.1};	Oncorhynchus mykiss (Rainbow trout) (Salmo gairdneri)	GO:0005576	IEA:UniProtKB-SubCell;extracellular region	GO:0030593;GO:0042119;GO:0006955	IEA:InterPro;immune response;neutrophil chemotaxis;neutrophil activation			PF00048	1;IL8			IPR028469;IPR001811;IPR001089	Interleukin-8;Chemokine_IL8-like_dom;Chemokine_CXC
124	LOC106577835	68172	3476764	ssa18	58383477	58405556	n_high	n_low	OK	0.763109	0.401823	-0.925328	5e-05	0.000577225	yes	ssa18	58383478	58405556	-	lncRNA	uncharacterized LOC106577835	-		-	-	-	-	-	-	-	-	-	-	-	-	-
125	LOC106577836	68171	3476713	ssa18	58340752	58360432	n_high	n_low	OK	17.7445	8.98902	-0.981133	5e-05	0.000577225	yes	ssa18	58340753	58360432	-	protein_coding	coagulation factor XIII A chain-like isoform X2	-	Coagulation factor XIII A chain {ECO:0000313|EMBL:ACN10868.1	Salmo salar (Atlantic salmon)			GO:0018149	IEA:InterPro;peptide cross-linking	GO:0046872;GO:0003810	IEA:InterPro;IEA:UniProtKB-KW;protein-glutamine gamma-glutamyltransferase activity;metal ion binding	PF00868;PF00927;PF01841	1;Transglut_C;Transglut_N;2;Transglut_core			IPR008958;IPR002931;IPR013783;IPR014756;IPR001102;IPR023608	Transglutaminase_N;Ig_E-set;Transglutaminase-like;Transglutaminase_C;Ig-like_fold;Gln_gamma-glutamylTfrase_euk
126	LOC106577874	68183	3477325	ssa18	58848153	58849341	n_high	n_low	OK	26.2509	3.75161	-2.80679	5e-05	0.000577225	yes	ssa18	58848154	58849341	-	lncRNA	uncharacterized LOC106577874	-		-	-	-	-	-	-	-	-	-	-	-	-	-
127	LOC106577897	68234	3479926	ssa18	60655988	60661747	n_high	n_low	OK	30.7561	56.3551	0.873674	0.00235	0.0153858	yes	ssa18	60655989	60661747	-	protein_coding	plasminogen activator inhibitor 1-like	-	Plasminogen activator inhibitor 1 {ECO:0000313|EMBL:AFL47815	Oncorhynchus mykiss (Rainbow trout) (Salmo gairdneri)	GO:0005615	IEA:InterPro;extracellular space					PF00079	1;Serpin			IPR023795;IPR023796;IPR000215	Serpin_CS;Serpin_dom;Serpin_fam
128	LOC106577961	68312	3483888	ssa18	62694037	62829601	n_high	n_low	OK	1.1212	0.184021	-2.6071	5e-05	0.000577225	yes	ssa18	62694038	62818661	-	protein_coding	butyrophilin subfamily 1 member A1-like isoform X5	-	Uncharacterized protein {ECO:0000313|EMBL:CDQ75952.1};	Oncorhynchus mykiss (Rainbow trout) (Salmo gairdneri)							PF00622	1;SPRY			IPR001870;IPR013320;IPR003879;IPR003877	B30.2/SPRY;ConA-like_dom;Butyrophylin;SPRY_dom
129	LOC106578029	68370	3486862	ssa18	64425163	64427719	n_high	n_low	OK	2.99722	1.92863	-0.636043	0.00015	0.00152788	yes	ssa18	64425164	64427719	-	protein_coding	GTPase IMAP family member 7-like	-	Uncharacterized protein {ECO:0000313|EMBL:CDQ94370.1};	Oncorhynchus mykiss (Rainbow trout) (Salmo gairdneri)	GO:0016021	IEA:UniProtKB-KW;integral component of membrane			GO:0005525	IEA:InterPro;GTP binding	PF04548	1;AIG1			IPR006703;IPR027417	G_AIG1;P-loop_NTPase
130	LOC106578207	68532	3495124	ssa18	69762239	69768910	n_high	n_low	OK	0.60487	1.45908	1.27036	5e-05	0.000577225	yes	ssa18	69762240	69768910	-	protein_coding	endothelin-1 receptor-like	-	Uncharacterized protein {ECO:0000313|Ensembl:ENSORLP00000003	Oryzias latipes (Japanese rice fish) (Japanese killifish)	GO:0016021	IEA:UniProtKB-KW;integral component of membrane	GO:0008217;GO:0003319;GO:0048484;GO:0042310;GO:0048703;GO:0051216	IEA:InterPro;cardioblast migration to the midline involved in heart rudiment formation;vasoconstriction;embryonic viscerocranium morphogenesis;regulation of blood pressure;cartilage development;enteric nervous system development;IEA:Ensembl	GO:0004962	IEA:InterPro;endothelin receptor activity	PF00001	7tm_1;1			IPR017452;IPR000276;IPR000499	GPCR_Rhodpsn_7TM;Endthln_rcpt;GPCR_Rhodpsn
131	LOC106578275	68597	3498439	ssa19	1214533	1247672	n_high	n_low	OK	0.668308	0.393676	-0.763505	0.00365	0.0220085	yes	ssa19	1214534	1247672	-	protein_coding	sodium-dependent neutral amino acid transporter B(0)AT2-like isoform X2	-		Oncorhynchus mykiss (Rainbow trout) (Salmo gairdneri)	GO:0016021	IEA:UniProtKB-KW;integral component of membrane			GO:0005328	IEA:InterPro;neurotransmitter:sodium symporter activity	PF00209	1;SNF			IPR000175	Na/ntran_symport
132	LOC106578489	68807	3509149	ssa19	13937007	13948107	n_high	n_low	OK	41.7461	66.2672	0.666654	0.0021	0.0140326	yes	ssa19	13937008	13948107	-	protein_coding	tissue factor-like isoform X3	-	Uncharacterized protein {ECO:0000313|EMBL:CDQ68572.1};	Oncorhynchus mykiss (Rainbow trout) (Salmo gairdneri)	GO:0016021	IEA:InterPro;integral component of membrane	GO:0007596	IEA:InterPro;blood coagulation			PF01108;PF09294	1;Interfer-bind;Tissue_fac;2			IPR015373;IPR001187;IPR013783;IPR003961	Tissue_factor;Interferon/interleukin_rcp_dom;FN3_dom;Ig-like_fold
133	LOC106578490	68808	3509200	ssa19	13963608	13968428	n_high	n_low	OK	1.01112	0.438428	-1.20554	5e-05	0.000577225	yes	ssa19	13963609	13968428	-	protein_coding	uncharacterized protein K02A2.6	-	RTF21 {ECO:0000313|EMBL:JAO07589.1};	Poeciliopsis prolifica (blackstripe livebearer)			GO:0015074	IEA:InterPro;DNA integration	GO:0003676	IEA:InterPro;nucleic acid binding	PF00665	1;rve			IPR001584;IPR012337	Integrase_cat-core;RNaseH-like_dom
134	LOC106578621	33145	1690387	ssa02	15204876	15210482	n_high	n_low	OK	3.06582	1.35184	-1.18134	0.00655	0.0351914	yes	ssa02	15204877	15210482	-	lncRNA	uncharacterized LOC106578621	-		-	-	-	-	-	-	-	-	-	-	-	-	-
135	LOC106578637	68945	3516187	ssa19	27645231	27647582	n_high	n_low	OK	4.8844	8.35954	0.775241	0.00245	0.0159157	yes	ssa19	27645232	27647582	-	protein_coding	OTU domain-containing protein 1-like	-	Uncharacterized protein {ECO:0000313|EMBL:CDQ56577.1};	Oncorhynchus mykiss (Rainbow trout) (Salmo gairdneri)							PF02338	1;OTU			IPR003323	OTU_dom
136	LOC106578696	33156	1690948	ssa02	15462560	15466499	n_high	n_low	OK	0.234214	0.631107	1.43006	0.00095	0.00730716	yes	ssa02	15462561	15466499	-	protein_coding	carcinoembryonic antigen-related cell adhesion molecule 20-like	-	Uncharacterized protein {ECO:0000313|EMBL:CDQ81191.1};	Oncorhynchus mykiss (Rainbow trout) (Salmo gairdneri)							PF00047	1;ig			IPR007110;IPR013783;IPR003599;IPR013151	Immunoglobulin;Ig-like_dom;Ig_sub;Ig-like_fold
137	LOC106578890	69234	3530926	ssa19	42424070	42426844	n_high	n_low	OK	572.867	125.031	-2.19591	5e-05	0.000577225	yes	ssa19	42424071	42426844	-	protein_coding	snaclec 1-like	-	Uncharacterized protein {ECO:0000313|EMBL:CDQ82459.1};	Oncorhynchus mykiss (Rainbow trout) (Salmo gairdneri)							PF00059	Lectin_C;1			IPR001304;IPR016187;IPR016186	C-type_lectin;C-type_lectin-like;C-type_lectin_fold
138	LOC106579157	69600	3549592	ssa19	56025994	56080994	n_high	n_low	OK	0.561553	4.50893	3.00529	5e-05	0.000577225	yes	ssa19	56025995	56080994	-	protein_coding	rho-related GTP-binding protein RhoN-like	-	Rho-related GTP-binding protein RhoN {ECO:0000313|EMBL:CBN81	Dicentrarchus labrax (European seabass) (Morone labrax)	GO:0016020;GO:0005622	IEA:InterPro;intracellular;membrane	GO:0007264;GO:0015031	IEA:InterPro;protein transport;small GTPase mediated signal transduction	GO:0005525	IEA:InterPro;GTP binding	PF00071	1;Ras			IPR001806;IPR005225;IPR027417	Small_GTPase;Small_GTP-bd_dom;P-loop_NTPase
139	LOC106579161	69596	3549388	ssa19	55921946	55981440	n_high	n_low	OK	1.22892	5.77941	2.23353	5e-05	0.000577225	yes	ssa19	55921947	55981440	-	protein_coding	gap junction gamma-1 protein-like%2C transcript variant X8	-		Oncorhynchus mykiss (Rainbow trout) (Salmo gairdneri)	GO:0005922;GO:0016021	IEA:UniProtKB-KW;IEA:InterPro;connexon complex;integral component of membrane	GO:0007154	IEA:InterPro;cell communication			PF00029	1;Connexin			IPR000500;IPR017990;IPR013092;IPR019570	Connexin_CS;Connexin_N;Connexin_CCC;Connexin
140	LOC106579284	69451	3541993	ssa19	51345726	51421471	n_high	n_low	OK	0.411959	0.623663	0.598266	0.0067	0.0358295	yes	ssa19	51345727	51421471	-	protein_coding	uncharacterized protein LOC106579284 isoform X1	-	Uncharacterized protein {ECO:0000313|Ensembl:ENSAMXP00000005	Astyanax mexicanus (Blind cave fish) (Astyanax fasciatus mexicanus)			GO:0032012	IEA:InterPro;regulation of ARF protein signal transduction	GO:0005086	IEA:InterPro;ARF guanyl-nucleotide exchange factor activity	PF01369	1;Sec7			IPR023394;IPR000904;IPR011993;IPR001849	PH_domain;Sec7_alpha_orthog;PH_dom-like;Sec7_dom
141	LOC106579382	69485	3543727	ssa19	52484746	52498097	n_high	n_low	OK	2.66361	0.34755	-2.93809	5e-05	0.000577225	yes	ssa19	52484747	52498097	-	protein_coding	leucine-rich repeat-containing protein 3B-like	-	Uncharacterized protein {ECO:0000313|EMBL:CDQ58680.1};	Oncorhynchus mykiss (Rainbow trout) (Salmo gairdneri)	GO:0016021	IEA:UniProtKB-KW;integral component of membrane					PF13855	1;LRR_8			IPR000372;IPR003591;IPR001611;IPR032675	LRRNT;L_dom-like;Leu-rich_rpt;Leu-rich_rpt_typical-subtyp
142	LOC106579525	69877	3563719	ssa19	68563085	68566789	n_high	n_low	OK	5.73084	8.68819	0.60031	0.0014	0.0100663	yes	ssa19	68563086	68566789	-	lncRNA	uncharacterized LOC106579525	-		-	-	-	-	-	-	-	-	-	-	-	-	-
143	LOC106579620	69990	3569608	ssa19	74288873	74346695	n_high	n_low	OK	1.01735	1.66533	0.710999	0.0017	0.0118094	yes	ssa19	74288874	74346695	-	protein_coding	sialic acid-binding Ig-like lectin 13 isoform X1	-	Uncharacterized protein {ECO:0000313|EMBL:CDQ91942.1};	Oncorhynchus mykiss (Rainbow trout) (Salmo gairdneri)	GO:0016021	IEA:UniProtKB-KW;integral component of membrane					PF13895	1;Ig_2			IPR007110;IPR013783;IPR003599	Ig-like_dom;Ig_sub;Ig-like_fold
144	LOC106579635	69975	3568717	ssa19	73394364	73400731	n_high	n_low	OK	2.68544	6.39595	1.252	5e-05	0.000577225	yes	ssa19	73394365	73400731	-	protein_coding	transmembrane protein 14C-like isoform X3	-	Transmembrane protein 14C {ECO:0000313|EMBL:ACI68269.1};	Salmo salar (Atlantic salmon)	GO:0016021	IEA:UniProtKB-KW;integral component of membrane					PF03647	1;Tmemb_14			IPR005349	TMEM14
145	LOC106579898	70541	3597583	ssa20	21646051	21682901	n_high	n_low	OK	2.3412	4.25681	0.862526	5e-05	0.000577225	yes	ssa20	21646052	21682901	-	protein_coding	angiopoietin-related protein 2-like	-	Uncharacterized protein {ECO:0000313|EMBL:CDQ56368.1};	Oncorhynchus mykiss (Rainbow trout) (Salmo gairdneri)							PF00147	Fibrinogen_C;1			IPR002181;IPR020837;IPR014716;IPR014715	Fibrinogen_a/b/g_C_2;Fibrinogen_CS;Fibrinogen_a/b/g_C_dom;Fibrinogen_a/b/g_C_1
146	LOC106579928	70511	3596053	ssa20	19818926	19821139	n_high	n_low	OK	18.4977	11.7601	-0.65345	5e-05	0.000577225	yes	ssa20	19818927	19821139	-	protein_coding	apelin receptor A-like	-	Uncharacterized protein {ECO:0000313|EMBL:CDQ56331.1};	Oncorhynchus mykiss (Rainbow trout) (Salmo gairdneri)	GO:0016021	IEA:UniProtKB-KW;integral component of membrane			GO:0004945	IEA:InterPro;angiotensin type II receptor activity	PF00001	7tm_1;1			IPR017452;IPR000276;IPR000248	GPCR_Rhodpsn_7TM;GPCR_Rhodpsn;ATII_rcpt
147	LOC106580003	70413	3591055	ssa20	17295412	17302912	n_high	n_low	OK	0.0337441	1.81014	5.74532	0.00035	0.00316048	yes	ssa20	17295413	17302912	-	protein_coding	collagen alpha-1(II) chain-like isoform X2	-	Uncharacterized protein {ECO:0000313|EMBL:CDQ64631.1};	Oncorhynchus mykiss (Rainbow trout) (Salmo gairdneri)	GO:0005581	IEA:InterPro;collagen trimer			GO:0005201	IEA:InterPro;extracellular matrix structural constituent	PF01391;PF01410	1;COLFI;7;Collagen			IPR000885;IPR008160	Fib_collagen_C;Collagen
148	LOC106580271	70251	3582793	ssa20	9169892	9184249	n_high	n_low	OK	0.28328	0.603646	1.09147	0.00115	0.00855715	yes	ssa20	9169893	9184249	-	protein_coding	interferon-inducible GTPase 5-like	-	Interferon-inducible GTPase_a {ECO:0000313|EMBL:ABW94983.1};	Salmo salar (Atlantic salmon)	GO:0016020	IEA:InterPro;membrane			GO:0005525	IEA:InterPro;GTP binding	PF05049	1;IIGP			IPR027417;IPR007743;IPR030385	Immunity-related_GTPase-like;G_IRG_dom;P-loop_NTPase
149	LOC106580570	70923	3617065	ssa20	37845243	37852670	n_high	n_low	OK	1.10749	0.526598	-1.07252	5e-05	0.000577225	yes	ssa20	37845244	37852670	-	protein_coding	lipid phosphate phosphohydrolase 1-like	-	Uncharacterized protein {ECO:0000313|EMBL:CDQ81959.1};	Oncorhynchus mykiss (Rainbow trout) (Salmo gairdneri)	GO:0016021;GO:0005886	IEA:InterPro;IEA:UniProtKB-KW;plasma membrane;integral component of membrane	GO:0006629	IEA:InterPro;lipid metabolic process	GO:0008195	IEA:InterPro;phosphatidate phosphatase activity	PF01569	1;PAP2			IPR028670;IPR000326	P_Acid_Pase_2/haloperoxidase;LPP1
150	LOC106580596	70971	3619505	ssa20	37953299	37963411	n_high	n_low	OK	10.9891	6.75561	-0.701918	5e-05	0.000577225	yes	ssa20	37953300	37961464	-	protein_coding	28S ribosomal protein S27%2C mitochondrial-like	-	Uncharacterized protein {ECO:0000313|EMBL:CDQ62067.1};	Oncorhynchus mykiss (Rainbow trout) (Salmo gairdneri)					GO:0046872;GO:0003676	IEA:InterPro;nucleic acid binding;metal ion binding	PF13912;PF10037	1;zf-C2H2_6;MRP-S27			IPR015880;IPR019266;IPR007087;IPR013087	Znf_C2H2-like;Ribosomal_S27_mit;Znf_C2H2;Znf_C2H2/integrase_DNA-bd
151	LOC106580597	70977	3619819	ssa20	38105581	38111682	n_high	n_low	OK	0.570387	1.78022	1.64204	5e-05	0.000577225	yes	ssa20	38105582	38111682	-	protein_coding	cyclic AMP-responsive element-binding protein 3-like	-	Uncharacterized protein {ECO:0000313|EMBL:CDQ90439.1};	Oncorhynchus mykiss (Rainbow trout) (Salmo gairdneri)	GO:0005634;GO:0016021	IEA:InterPro;IEA:UniProtKB-KW;nucleus;integral component of membrane	GO:0045944;GO:0030968	IEA:InterPro;endoplasmic reticulum unfolded protein response;positive regulation of transcription from RNA polymerase II promoter	GO:0035497;GO:0043565;GO:0003700	IEA:InterPro;transcription factor activity, sequence-specific DNA binding;sequence-specific DNA binding;cAMP response element binding	PF00170	1;bZIP_1			IPR004827;IPR029808;IPR001630	Leuzip_CREB;Luman;bZIP
152	LOC106580764	71140	3628132	ssa20	46415745	46424623	n_high	n_low	OK	1.86138	1.19082	-0.644417	0.00385	0.0229782	yes	ssa20	46415746	46424623	-	protein_coding	delta-like protein C isoform X2	-		Oncorhynchus mykiss (Rainbow trout) (Salmo gairdneri)	GO:0016021	IEA:UniProtKB-KW;integral component of membrane	GO:0007275;GO:0007154	IEA:UniProtKB-KW;multicellular organism development;IEA:InterPro;cell communication	GO:0005509	IEA:InterPro;calcium ion binding	PF00008;PF12661;PF01414	1;DSL;hEGF;EGF;5			IPR018097;IPR000152;IPR001881;IPR000742;IPR001774;IPR009030;IPR013032	EGF-like_dom;EGF-like_CS;DSL;Growth_fac_rcpt_;EGF_Ca-bd_CS;EGF-like_Ca-bd_dom;EGF-type_Asp/Asn_hydroxyl_site
153	LOC106580780	71157	3628999	ssa20	46837675	46859540	n_high	n_low	OK	20.3209	36.5488	0.846862	0.0027	0.0172236	yes	ssa20	46837676	46859540	-	protein_coding	smoothelin-like protein 2	-	Uncharacterized protein {ECO:0000313|EMBL:CDQ75176.1};	Oncorhynchus mykiss (Rainbow trout) (Salmo gairdneri)							PF00307	1;CH			IPR001715	CH-domain
154	LOC106580937	71313	3636955	ssa20	52517398	52552518	n_high	n_low	OK	0.93026	0.62185	-0.581068	0.00725	0.0381598	yes	ssa20	52517399	52552518	-	protein_coding	alpha-2-macroglobulin-like	-	Alpha-2-macroglobulin {ECO:0000313|EMBL:KKF15205.1};	Larimichthys crocea (Large yellow croaker) (Pseudosciaena crocea)	GO:0005615	IEA:InterPro;extracellular space			GO:0004866	IEA:InterPro;endopeptidase inhibitor activity	PF07677;PF10569;PF00207;PF07678;PF07703;PF01835	A2M;1;A2M_N_2;A2M_recep;A2M_N;Thiol-ester_cl;A2M_comp			IPR014756;IPR019742;IPR001599;IPR011626;IPR002890;IPR011625;IPR009048;IPR008930;IPR019565	A-macroglobulin_rcpt-bd;A2M_N_2;MacrogloblnA2_thiol-ester-bond;A2M_N;Macroglobln_a2;Terpenoid_cyclase/PrenylTrfase;Ig_E-set;A2M_comp;MacrogloblnA2_CS
155	LOC106580995	71385	3640627	ssa20	55464456	55474416	n_high	n_low	OK	1.03671	0.641091	-0.693403	0.0022	0.0145788	yes	ssa20	55464457	55474416	-	protein_coding	T-box transcription factor TBX2b-like isoform X4	-	Uncharacterized protein {ECO:0000313|EMBL:CDQ80928.1};	Oncorhynchus mykiss (Rainbow trout) (Salmo gairdneri)	GO:0005634	IEA:UniProtKB-SubCell;nucleus	GO:0006351	IEA:UniProtKB-KW;transcription, DNA-templated	GO:0003677;GO:0003700	IEA:InterPro;IEA:UniProtKB-KW;transcription factor activity, sequence-specific DNA binding;DNA binding	PF00907;PF12598	T-box;1;TBX			IPR001699;IPR018186;IPR002070;IPR008967;IPR022582	TF_T-box;TF_Brachyury;TBX;TF_T-box_CS;p53-like_TF_DNA-bd
156	LOC106581592	71970	3670504	ssa20	84986848	85018459	n_high	n_low	OK	0.441761	0.739991	0.74424	0.0084	0.0428682	yes	ssa20	84986849	85018459	-	protein_coding	protein NLRC3-like	-	Uncharacterized protein {ECO:0000313|EMBL:CDQ92904.1};	Oncorhynchus mykiss (Rainbow trout) (Salmo gairdneri)					GO:0005524	IEA:UniProtKB-KW;ATP binding	PF14484;PF02758;PF13516	LRR_6;1;PYRIN;FISNA			IPR007111;IPR027417;IPR001611;IPR032675;IPR004020;IPR029495	NACHT_NTPase;L_dom-like;NATCH-assoc;Leu-rich_rpt;P-loop_NTPase;DAPIN
157	LOC106581915	72280	3686272	ssa21	19507204	19512840	n_high	n_low	OK	0.487054	0.844857	0.794625	0.0022	0.0145788	yes	ssa21	19507205	19512840	-	lncRNA	uncharacterized LOC106581915	-		-	-	-	-	-	-	-	-	-	-	-	-	-
158	LOC106581982	72363	3690505	ssa21	23557434	23597308	n_high	n_low	OK	0.29495	0.645858	1.13075	0.0001	0.00107212	yes	ssa21	23557435	23597308	-	protein_coding	UDP-glucuronic acid decarboxylase 1-like isoform X3	-	Uncharacterized protein {ECO:0000313|Ensembl:ENSONIP00000017	Oreochromis niloticus (Nile tilapia) (Tilapia nilotica)			GO:0030198;GO:0015012;GO:0030206;GO:0051216;GO:0001503	heparan sulfate proteoglycan biosynthetic process;chondroitin sulfate biosynthetic process;extracellular matrix organization;cartilage development;ossification;IEA:Ensembl	GO:0048040	IEA:InterPro;UDP-glucuronate decarboxylase activity	PF16363;PF11803	1;UXS1_N;GDP_Man_Dehyd			IPR016040;IPR021761	NAD(P)-bd_dom;UXS1_N
159	LOC106582046	72508	3697900	ssa21	30520408	30522539	n_high	n_low	OK	7.80393	13.3528	0.774872	5e-05	0.000577225	yes	ssa21	30520409	30522539	-	lncRNA	uncharacterized LOC106582046	-		-	-	-	-	-	-	-	-	-	-	-	-	-
160	LOC106582074	72525	3698767	ssa21	30807932	30815054	n_high	n_low	OK	0.770364	0.418194	-0.881367	0.00035	0.00316048	yes	ssa21	30807933	30815054	-	protein_coding	gap junction alpha-3 protein-like	-		Oncorhynchus mykiss (Rainbow trout) (Salmo gairdneri)	GO:0005922;GO:0016021	IEA:UniProtKB-KW;IEA:InterPro;connexon complex;integral component of membrane	GO:0007154	IEA:InterPro;cell communication	GO:0005243	IEA:InterPro;gap junction channel activity	PF16791;PF00029	1;Connexin40_C;Connexin			IPR031862;IPR000500;IPR002262;IPR017990;IPR013092;IPR019570	Cx40_C;Connexin_CS;Connexin_N;Connexin_CCC;Connexin46;Connexin
161	LOC106582240	72615	3703357	ssa21	34936857	34945034	n_high	n_low	OK	3.36215	2.12809	-0.659825	0.0001	0.00107212	yes	ssa21	34936858	34945034	-	protein_coding	interferon-induced guanylate-binding protein 1-like	-	Interferon-induced guanylate-binding protein 1 {ECO:0000313|	Salmo salar (Atlantic salmon)					GO:0005525;GO:0003924	IEA:InterPro;IEA:UniProtKB-KW;GTP binding;GTPase activity	PF02263;PF02841	1;GBP;GBP_C			IPR015894;IPR027417;IPR030386;IPR003191	Guanylate-bd_N;G_GB1_RHD3_dom;P-loop_NTPase;Guanylate-bd_C
162	LOC106582581	72974	3721666	ssa21	57252530	57272667	n_high	n_low	OK	1.05566	0.443083	-1.2525	0.00165	0.0115231	yes	ssa21	57252531	57272667	-	protein_coding	collagen alpha-2(VI) chain-like	-	Collagen alpha-2(VI) chain {ECO:0000313|EMBL:JAR15003.1};	Fundulus heteroclitus (Killifish) (Mummichog)
163	LOC106582652	73022	3724114	ssa22	3525892	3585798	n_high	n_low	OK	2.97016	1.68983	-0.813669	0.0003	0.00277204	yes	ssa22	3525893	3585798	-	protein_coding	matrilin-4-like isoform X2	-	Matrilin-4 {ECO:0000313|EMBL:KKF14882.1};	Larimichthys crocea (Large yellow croaker) (Pseudosciaena crocea)					GO:0005509	IEA:InterPro;calcium ion binding	PF10393;PF00092;PF07645;PF12662	Matrilin_ccoil;1;cEGF;VWA;2;EGF_CA			IPR019466;IPR030765;IPR001881;IPR000742;IPR009030;IPR013032;IPR026823;IPR002035	EGF-like_CS;Matrilin-3/4;EGF-like_Ca-bd_dom;cEGF;EGF-like_dom;Growth_fac_rcpt_;VWF_A;Matrilin_coiled-coil_trimer
164	LOC106582868	73260	3736252	ssa22	15467459	15491739	n_high	n_low	OK	1.22106	0.748627	-0.705817	0.00055	0.00463004	yes	ssa22	15467460	15491739	-	protein_coding	macrophage-stimulating protein receptor-like	-	Uncharacterized protein {ECO:0000313|EMBL:CDQ73425.1};	Oncorhynchus mykiss (Rainbow trout) (Salmo gairdneri)	GO:0016021	IEA:UniProtKB-KW;integral component of membrane	GO:0007169	IEA:InterPro;transmembrane receptor protein tyrosine kinase signaling pathway	GO:0005524;GO:0004714	IEA:InterPro;IEA:UniProtKB-KW;transmembrane receptor protein tyrosine kinase activity;ATP binding	PF01403;PF01833;PF07714	Pkinase_Tyr;1;TIG;2;Sema			IPR017441;IPR014756;IPR001245;IPR016201;IPR002909;IPR011009;IPR013783;IPR000719;IPR015943;IPR008266;IPR020635;IPR016244;IPR001627	Tyr_kinase_cat_dom;Ser-Thr/Tyr_kinase_cat_dom;Tyr_kinase_AS;Prot_kinase_dom;Kinase-like_dom;Ig-like_fold;Tyr_kinase_HGF/MSP_rcpt;Ig_E-set;Semap_dom;Protein_kinase_ATP_BS;IPT;WD40/YVTN_repeat-like_dom;Plexin-like_fold
165	LOC106582899	33562	1711696	ssa02	27959429	28177326	n_high	n_low	OK	1.18776	0.74446	-0.673976	0.0006	0.0049815	yes	ssa02	27959430	28177326	-	protein_coding	mannosyl-oligosaccharide 1%2C2-alpha-mannosidase IC-like isoform X2	-		Poecilia formosa (Amazon molly) (Limia formosa)	GO:0016021	IEA:UniProtKB-KW;integral component of membrane			GO:0004571;GO:0005509	IEA:InterPro;mannosyl-oligosaccharide 1,2-alpha-mannosidase activity;calcium ion binding	PF01532	1;Glyco_hydro_47			IPR001382	Glyco_hydro_47
166	LOC106582922	33567	1711909	ssa02	28354667	28356025	n_high	n_low	OK	0.669516	2.00132	1.57976	0.0086	0.0436726	yes	ssa02	28354668	28356025	-	protein_coding	fatty acid-binding protein 10-A%2C liver basic	-	Uncharacterized protein {ECO:0000313|EMBL:CDQ60719.1};	Oncorhynchus mykiss (Rainbow trout) (Salmo gairdneri)					GO:0005504;GO:0005215	IEA:InterPro;transporter activity;fatty acid binding					IPR000463;IPR012674;IPR031276;IPR031259;IPR011038	Calycin-like;Fatty_acid-bd;Calycin;Lb-FABP;iLBP
167	LOC106582951	33572	1712164	ssa02	28430175	28444491	n_high	n_low	OK	0.649142	1.0175	0.648426	0.0095	0.0472627	yes	ssa02	28430176	28444491	-	pseudogene	-	-		-	-	-	-	-	-	-	-	-	-	-	-	-
168	LOC106582983	73409	3743851	ssa22	22711343	22724715	n_high	n_low	OK	2.238	1.49627	-0.580842	0.0052	0.0292673	yes	ssa22	22711344	22724715	-	protein_coding	short-chain dehydrogenase/reductase 3-like	-	Short-chain dehydrogenase/reductase 3 {ECO:0000313|EMBL:ACN1	Salmo salar (Atlantic salmon)					GO:0016491	IEA:InterPro;oxidoreductase activity	PF00106	1;adh_short			IPR016040;IPR002347	NAD(P)-bd_dom;SDR_fam
169	LOC106583207	73579	3752521	ssa22	29014959	29020034	n_high	n_low	OK	2.28661	1.22181	-0.904192	0.0001	0.00107212	yes	ssa22	29014960	29020034	-	protein_coding	fibroleukin-like	-	Angiopoietin-related protein {ECO:0000313|EMBL:JAR75034.1};	Fundulus heteroclitus (Killifish) (Mummichog)
170	LOC106583235	29779	1518721	ssa01	22487670	22490489	n_high	n_low	OK	0.713159	1.15486	0.695423	0.00355	0.021517	yes	ssa01	22487671	22490489	-	transcribed_pseudogene	cytochrome P450 1B1 pseudogene	-		-	-	-	-	-	-	-	-	-	-	-	-	-
171	LOC106583543	33647	1715989	ssa02	31841881	31909407	n_high	n_low	OK	1.68011	1.06808	-0.653531	0.00365	0.0220085	yes	ssa02	31841882	31909407	-	protein_coding	myelin basic protein-like%2C transcript variant X6	-	Uncharacterized protein {ECO:0000313|EMBL:CDQ71717.1};	Oncorhynchus mykiss (Rainbow trout) (Salmo gairdneri)					GO:0019911	IEA:InterPro;structural constituent of myelin sheath	PF01669	1;Myelin_MBP			IPR000548	Myelin_BP
172	LOC106583595	74007	3774349	ssa22	46591093	46591744	n_high	n_low	OK	65.0692	14.2689	-2.1891	5e-05	0.000577225	yes	ssa22	46591094	46591744	-	lncRNA	uncharacterized LOC106583595	-		-	-	-	-	-	-	-	-	-	-	-	-	-
173	LOC106583612	74020	3775012	ssa22	47278668	47283887	n_high	n_low	OK	3.73088	1.73649	-1.10334	0.0007	0.00566641	yes	ssa22	47278669	47283887	-	lncRNA	uncharacterized LOC106583612%2C transcript variant X1	-		-	-	-	-	-	-	-	-	-	-	-	-	-
174	LOC106583874	74317	3790151	ssa23	244141	296271	n_high	n_low	OK	0.670183	0.330936	-1.018	0.00275	0.0174862	yes	ssa23	254763	296271	-	protein_coding	carnitine O-palmitoyltransferase 1%2C liver isoform-like	-	Carnitine palmitoyltransferase I {ECO:0000313|EMBL:CAF04490.	Oncorhynchus mykiss (Rainbow trout) (Salmo gairdneri)					GO:0004095	carnitine O-palmitoyltransferase activity;IEA:UniProtKB-EC	PF00755	1;Carn_acyltransf			IPR000542	Carn_acyl_trans
175	LOC106584004	74432	3796024	ssa23	6182711	6190467	n_high	n_low	OK	1.05837	0.551286	-0.940976	0.00165	0.0115231	yes	ssa23	6182712	6190467	-	lncRNA	uncharacterized LOC106584004	-		-	-	-	-	-	-	-	-	-	-	-	-	-
176	LOC106584191	74564	3802756	ssa23	14561064	14593663	n_high	n_low	OK	0.55554	1.29784	1.22415	0.00205	0.0137569	yes	ssa23	14561065	14593663	-	protein_coding	aquaporin-4-like isoform X4	-	Uncharacterized protein {ECO:0000313|EMBL:CDQ59834.1};	Oncorhynchus mykiss (Rainbow trout) (Salmo gairdneri)	GO:0016021	IEA:UniProtKB-KW;integral component of membrane			GO:0005215	IEA:InterPro;transporter activity	PF00230	1;MIP			IPR023271;IPR000425	MIP;Aquaporin-like
177	LOC106584735	75199	3835141	ssa23	44030419	44054717	n_high	n_low	OK	2.03987	3.28885	0.68911	5e-05	0.000577225	yes	ssa23	44030420	44054717	-	protein_coding	cingulin-like protein 1%2C transcript variant X3	-	Cingulin-like protein 1 {ECO:0000313|EMBL:KKF20763.1};	Larimichthys crocea (Large yellow croaker) (Pseudosciaena crocea)	GO:0016459	IEA:InterPro;myosin complex			GO:0003774	IEA:InterPro;motor activity	PF01576	2;Myosin_tail_1			IPR002928	Myosin_tail
178	LOC106584850	75318	3841252	ssa23	48733024	48755388	n_high	n_low	OK	29.1044	44.1454	0.601024	0.0004	0.0035407	yes	ssa23	48733025	48755388	-	protein_coding	dnaJ homolog subfamily A member 4-like	-	Uncharacterized protein {ECO:0000313|Ensembl:ENSLOCP00000018	Lepisosteus oculatus (Spotted gar)			GO:0006457;GO:0009408	IEA:InterPro;protein folding;response to heat	GO:0046872;GO:0005524	IEA:UniProtKB-KW;IEA:InterPro;metal ion binding;ATP binding	PF01556;PF00684;PF00226	1;DnaJ_C;DnaJ_CXXCXGXG;DnaJ			IPR008971;IPR002939;IPR001623;IPR012724;IPR001305;IPR018253	DnaJ_domain_CS;DnaJ_domain;HSP40/DnaJ_pept-bd;DnaJ_C;HSP_DnaJ_Cys-rich_dom;DnaJ
179	LOC106585023	75658	3858592	ssa24	14777591	14790742	n_high	n_low	OK	2.46359	1.35865	-0.858583	0.00015	0.00152788	yes	ssa24	14777592	14790742	-	protein_coding	thrombospondin-4-B-like	-	Uncharacterized protein {ECO:0000313|Ensembl:ENSPFOP00000017	Poecilia formosa (Amazon molly) (Limia formosa)	GO:0005576	IEA:InterPro;extracellular region	GO:0007155	IEA:InterPro;cell adhesion	GO:0005509	IEA:InterPro;calcium ion binding	PF11598;PF02412;PF07645;PF05735	TSP_C;6;TSP_3;1;COMP;2;EGF_CA			IPR001881;IPR000742;IPR001791;IPR013320;IPR013032;IPR028974;IPR018097;IPR008859;IPR024665;IPR017897;IPR003367	EGF-like_CS;Thrombospondin_3_rpt;Laminin_G;EGF-like_Ca-bd_dom;TSP_type-3_rpt;ConA-like_dom;EGF-like_dom;EGF_Ca-bd_CS;Thrombospondin_3-like_rpt;Thbs/COMP_coiled-coil;Thrombospondin_C
180	LOC106585544	33905	1729147	ssa02	43701536	43731636	n_high	n_low	OK	2.47798	1.64506	-0.591025	5e-05	0.000577225	yes	ssa02	43701537	43731636	-	protein_coding	collagen alpha-6(VI) chain-like	-	Collagen alpha-6(VI) chain {ECO:0000313|EMBL:KKF32360.1};	Larimichthys crocea (Large yellow croaker) (Pseudosciaena crocea)	GO:0005581;GO:0005578	IEA:UniProtKB-KW;collagen trimer;proteinaceous extracellular matrix			GO:0004867	IEA:InterPro;serine-type endopeptidase inhibitor activity	PF00014;PF01391;PF00092	VWA;10;Collagen;Kunitz_BPTI;2			IPR020901;IPR008160;IPR002035;IPR002223	VWF_A;Prtase_inh_Kunz-CS;Collagen;Kunitz_BPTI
181	LOC106585778	76208	3886600	ssa24	32894467	32917343	n_high	n_low	OK	0.877274	0.567708	-0.627879	0.00205	0.0137569	yes	ssa24	32894468	32917343	-	protein_coding	formin-binding protein 1-like isoform X6	-	Uncharacterized protein {ECO:0000313|EMBL:CDQ65980.1};	Oncorhynchus mykiss (Rainbow trout) (Salmo gairdneri)			GO:0006897	IEA:InterPro;endocytosis			PF00611;PF14604	1;FCH;SH3_9			IPR001452;IPR031160;IPR001060;IPR028532	FCH_dom;FNBP1/FBP17;SH3_domain;F_BAR
182	LOC106585977	76425	3897667	ssa24	46888148	46892993	n_high	n_low	OK	0.829785	0.465503	-0.833945	0.0091	0.0456663	yes	ssa24	46888149	46892993	-	lncRNA	uncharacterized LOC106585977	-		-	-	-	-	-	-	-	-	-	-	-	-	-
183	LOC106585987	76434	3898126	ssa24	47172356	47176778	n_high	n_low	OK	0.777351	0.477347	-0.70353	0.0021	0.0140326	yes	ssa24	47172357	47176778	-	protein_coding	AT-rich interactive domain-containing protein 3A-like	-	Uncharacterized protein {ECO:0000313|EMBL:CDQ93645.1};	Oncorhynchus mykiss (Rainbow trout) (Salmo gairdneri)
184	LOC106586030	76477	3900361	ssa25	1112038	1129987	n_high	n_low	OK	4.89526	3.08495	-0.666139	0.0026	0.0167035	yes	ssa25	1112039	1124949	-	protein_coding	guanine nucleotide-binding protein G(I)/G(S)/G(O) subunit gamma-13-like isoform X1	-	GBG13 {ECO:0000313|EMBL:JAO91687.1};	Poeciliopsis prolifica (blackstripe livebearer)	GO:0005834	IEA:InterPro;heterotrimeric G-protein complex	GO:0007186	IEA:InterPro;G-protein coupled receptor signaling pathway	GO:0004871	IEA:InterPro;signal transducer activity	PF00631	1;G-gamma			IPR015898	G-protein_gamma-like_dom
185	LOC106586032	76478	3900362	ssa25	1112038	1129987	n_high	n_low	OK	4.72693	2.17938	-1.11698	0.0025	0.0161805	yes	ssa25	1122432	1129987	-	protein_coding	guanine nucleotide-binding protein G(I)/G(S)/G(O) subunit gamma-13-like isoform X1	-	GBG13 {ECO:0000313|EMBL:JAO91687.1};	Poeciliopsis prolifica (blackstripe livebearer)	GO:0005834	IEA:InterPro;heterotrimeric G-protein complex	GO:0007186	IEA:InterPro;G-protein coupled receptor signaling pathway	GO:0004871	IEA:InterPro;signal transducer activity	PF00631	1;G-gamma			IPR015898	G-protein_gamma-like_dom
186	LOC106586062	76512	3902104	ssa25	4838942	5015189	n_high	n_low	OK	0.993797	0.656526	-0.598098	0.0009	0.00698777	yes	ssa25	4838943	5015189	-	protein_coding	collagen alpha-1(XVIII) chain-like isoform X5	-	Uncharacterized protein {ECO:0000313|EMBL:CDQ69525.1};	Oncorhynchus mykiss (Rainbow trout) (Salmo gairdneri)	GO:0031012	IEA:InterPro;extracellular matrix	GO:0007155	IEA:InterPro;cell adhesion	GO:0005198	IEA:InterPro;structural molecule activity	PF06482	1;Endostatin			IPR010515;IPR016187;IPR016186	C-type_lectin-like;C-type_lectin_fold;Collagenase_NC10/endostatin
187	LOC106586296	76777	3915619	ssa25	19940338	19945357	n_high	n_low	OK	0.407706	0.805689	0.982693	0.00195	0.0132098	yes	ssa25	19940339	19945357	-	protein_coding	uncharacterized protein LOC106586296	-	Uncharacterized protein {ECO:0000313|EMBL:CDR00055.1};	Oncorhynchus mykiss (Rainbow trout) (Salmo gairdneri)											IPR007110;IPR013783;IPR003599	Ig-like_dom;Ig_sub;Ig-like_fold
188	LOC106586442	76871	3920413	ssa25	24395682	24398809	n_high	n_low	OK	1.64617	4.22762	1.36074	0.00555	0.030835	yes	ssa25	24395683	24398809	-	lncRNA	uncharacterized LOC106586442%2C transcript variant X1	-		-	-	-	-	-	-	-	-	-	-	-	-	-
189	LOC106586723	34113	1739747	ssa02	50879000	50994251	n_high	n_low	OK	5.99362	3.4802	-0.784255	5e-05	0.000577225	yes	ssa02	50945792	50994251	-	protein_coding	ras and Rab interactor 2-like isoform X2	-	Ras and Rab interactor 2-like {ECO:0000313|EMBL:KPP60777.1};	Scleropages formosus (Asian bonytongue)			GO:0007165	IEA:InterPro;signal transduction			PF02204;PF00017;PF00788	1;VPS9;SH2;RA			IPR000980;IPR003123;IPR000159	VPS9;SH2;RA_dom
190	LOC106586814	77268	3940660	ssa25	43517299	43535272	n_high	n_low	OK	0.768046	0.420073	-0.870552	0.00575	0.0317198	yes	ssa25	43517300	43535272	-	protein_coding	epidermal growth factor-like protein 6	-	Uncharacterized protein {ECO:0000313|EMBL:CDQ57004.1};	Oncorhynchus mykiss (Rainbow trout) (Salmo gairdneri)	GO:0016020	IEA:InterPro;membrane	GO:0030198	IEA:InterPro;extracellular matrix organization	GO:0005509	IEA:InterPro;calcium ion binding	PF07645;PF00629	1;3;MAM;EGF_CA			IPR000998;IPR001881;IPR000742;IPR009030;IPR032930;IPR013320;IPR013032;IPR000152;IPR018097;IPR023413	GFP-like;EGF-like_CS;Egfl6;MAM_dom;EGF-like_Ca-bd_dom;ConA-like_dom;EGF-like_dom;Growth_fac_rcpt_;EGF_Ca-bd_CS;EGF-type_Asp/Asn_hydroxyl_site
191	LOC106586883	77330	3943822	ssa25	47533369	47543269	n_high	n_low	OK	0.388345	0.814001	1.06769	0.0005	0.00427186	yes	ssa25	47533370	47543269	-	protein_coding	hemopexin-like	-	Hemopexin-like protein {ECO:0000313|EMBL:CAA92147.1};	Oncorhynchus mykiss (Rainbow trout) (Salmo gairdneri)	GO:0005623	IEA:GOC;cell	GO:0006879	IEA:InterPro;cellular iron ion homeostasis	GO:0015232	IEA:InterPro;heme transporter activity					IPR016358;IPR018487;IPR000585	Hemopexin;Hemopexin-like_dom;Hemopexin-like_repeat
192	LOC106586893	34095	1738837	ssa02	48865612	48867386	n_high	n_low	OK	9.74441	6.27788	-0.634299	0.0014	0.0100663	yes	ssa02	48865613	48867386	-	protein_coding	C-X-C motif chemokine 11-like	-	Uncharacterized protein {ECO:0000313|EMBL:CDQ59840.1};	Oncorhynchus mykiss (Rainbow trout) (Salmo gairdneri)	GO:0016021;GO:0005576	IEA:UniProtKB-KW;IEA:InterPro;extracellular region;integral component of membrane	GO:0030593;GO:0042119;GO:0006955	IEA:InterPro;immune response;neutrophil chemotaxis;neutrophil activation							IPR028469;IPR001811;IPR001089	Interleukin-8;Chemokine_IL8-like_dom;Chemokine_CXC
193	LOC106587001	77415	3948157	ssa26	308749	353966	n_high	n_low	OK	0.620535	1.13874	0.875852	0.008	0.0412561	yes	ssa26	308750	353966	-	lncRNA	uncharacterized LOC106587001	-		-	-	-	-	-	-	-	-	-	-	-	-	-
194	LOC106587174	77651	3960193	ssa26	15218447	15220967	n_high	n_low	OK	7.01406	3.3771	-1.05446	5e-05	0.000577225	yes	ssa26	15218448	15220967	-	protein_coding	zinc finger protein SNAI2-like	-	Uncharacterized protein {ECO:0000313|EMBL:CDQ71157.1};	Oncorhynchus mykiss (Rainbow trout) (Salmo gairdneri)					GO:0046872;GO:0003676	IEA:InterPro;nucleic acid binding;metal ion binding	PF13912;PF00096	1;zf-C2H2_6;zf-C2H2;2			IPR015880;IPR007087;IPR013087	Znf_C2H2-like;Znf_C2H2;Znf_C2H2/integrase_DNA-bd
195	LOC106587542	77974	3976666	ssa26	28086494	28106761	n_high	n_low	OK	2.04232	1.02028	-1.00124	5e-05	0.000577225	yes	ssa26	28086495	28106761	-	protein_coding	signal peptide%2C CUB and EGF-like domain-containing protein 2 isoform X4	-	Uncharacterized protein {ECO:0000313|Ensembl:ENSGACP00000020	Gasterosteus aculeatus (Three-spined stickleback)					GO:0005509	IEA:InterPro;calcium ion binding	PF12947;PF07645;PF07699;PF00431;PF12662	1;cEGF;Ephrin_rec_like;3;EGF_3;CUB;EGF_CA			IPR000859;IPR011641;IPR001881;IPR000742;IPR009030;IPR013032;IPR026823;IPR000152;IPR018097;IPR024731	EGF-like_CS;EGF-like_Ca-bd_dom;cEGF;EGF-like_dom;EGF_dom;Growth_fac_rcpt_;EGF_Ca-bd_CS;Tyr-kin_ephrin_A/B_rcpt-like;CUB_dom;EGF-type_Asp/Asn_hydroxyl_site
196	LOC106587646	78076	3981868	ssa26	32791361	32798953	n_high	n_low	OK	2.5602	4.9146	0.940816	5e-05	0.000577225	yes	ssa26	32791362	32798953	-	protein_coding	tripartite motif-containing protein 16-like	-	Fish virus induced TRIM protein {ECO:0000313|EMBL:CAP08935.1	Oncorhynchus mykiss (Rainbow trout) (Salmo gairdneri)	GO:0005622	IEA:InterPro;intracellular			GO:0008270	IEA:InterPro;zinc ion binding	PF00643;PF13765;PF13445;PF00622	1;zf-B_box;zf-RING_UBOX;SPRY;PRY			IPR017907;IPR006574;IPR001841;IPR001870;IPR013320;IPR000315;IPR003877;IPR027370;IPR013083;IPR003879	B30.2/SPRY;Znf_RING_CS;SPRY_dom;PRY;Znf-RING_LisH;Znf_B-box;ConA-like_dom;Butyrophylin;Znf_RING/FYVE/PHD;Znf_RING
197	LOC106587656	78086	3982378	ssa26	32945544	32951906	n_high	n_low	OK	0.907974	0.491659	-0.884993	0.00725	0.0381598	yes	ssa26	32945545	32951906	-	pseudogene	-	-		-	-	-	-	-	-	-	-	-	-	-	-	-
198	LOC106588084	33970	1732462	ssa02	45921026	45958355	n_high	n_low	OK	0.915894	0.466205	-0.974218	5e-05	0.000577225	yes	ssa02	45921027	45958355	-	protein_coding	integrin alpha-L-like	-	ITGAL {ECO:0000313|EMBL:ALJ30159.1};	Paralichthys olivaceus (Bastard halibut) (Hippoglossus olivaceus)	GO:0008305	IEA:InterPro;integrin complex	GO:0007155;GO:0007229	IEA:UniProtKB-KW;cell adhesion;integrin-mediated signaling pathway			PF08441;PF00092;PF01839	1;Integrin_alpha2;VWA;FG-GAP			IPR000413;IPR032695;IPR013517;IPR013519;IPR013649;IPR002035	Int_alpha_beta-p;VWF_A;FG-GAP;Integrin_dom;Integrin_alpha;Integrin_alpha-2
199	LOC106588491	78951	4026493	ssa27	6996021	7012750	n_high	n_low	OK	0.539383	1.01274	0.908883	0.0001	0.00107212	yes	ssa27	6996022	7012750	-	protein_coding	prolyl endopeptidase-like	-	Uncharacterized protein {ECO:0000313|EMBL:CDQ68383.1};	Oncorhynchus mykiss (Rainbow trout) (Salmo gairdneri)					GO:0004252;GO:0070008	IEA:InterPro;serine-type exopeptidase activity;serine-type endopeptidase activity	PF02897;PF00326	1;Peptidase_S9;Peptidase_S9_N			IPR001375;IPR029058;IPR023302;IPR002471;IPR002470	Pept_S9_AS;Peptidase_S9;AB_hydrolase;Peptidase_S9A;Pept_S9A_N
200	LOC106588562	79274	4042966	ssa27	14667368	14698250	n_high	n_low	OK	1.5638	0.772326	-1.01777	0.0007	0.00566641	yes	ssa27	14667369	14698250	-	protein_coding	thrombospondin-3b-like	-	Uncharacterized protein {ECO:0000313|EMBL:CDQ67914.1};	Oncorhynchus mykiss (Rainbow trout) (Salmo gairdneri)	GO:0005576	IEA:InterPro;extracellular region	GO:0007155	IEA:InterPro;cell adhesion	GO:0005509;GO:0008201	IEA:InterPro;heparin binding;calcium ion binding	PF11598;PF02412;PF07645;PF05735	TSP_C;6;TSP_3;1;COMP;2;EGF_CA			IPR001881;IPR000742;IPR013320;IPR013032;IPR028507;IPR028974;IPR018097;IPR008859;IPR024665;IPR017897;IPR003367	EGF-like_CS;Thrombospondin_3_rpt;EGF-like_Ca-bd_dom;TSP_type-3_rpt;ConA-like_dom;EGF-like_dom;EGF_Ca-bd_CS;Thrombospondin_3-like_rpt;Thbs/COMP_coiled-coil;Thrombospondin-3;Thrombospondin_C
201	LOC106589037	79802	4069894	ssa27	36320081	36330910	n_high	n_low	OK	0.877843	1.34937	0.62025	0.0093	0.0464636	yes	ssa27	36320082	36330910	-	protein_coding	serine/threonine-protein kinase Sgk1-like	-	Uncharacterized protein {ECO:0000313|EMBL:CDQ82528.1};	Oncorhynchus mykiss (Rainbow trout) (Salmo gairdneri)					GO:0004674;GO:0005524	IEA:UniProtKB-KW;protein serine/threonine kinase activity;ATP binding	PF00069	1;Pkinase			IPR017441;IPR000719;IPR008271;IPR011009;IPR000961	Ser/Thr_kinase_AS;Prot_kinase_dom;Protein_kinase_ATP_BS;AGC-kinase_C;Kinase-like_dom
202	LOC106589094	79863	4073005	ssa27	39688952	39774524	n_high	n_low	OK	0.441208	0.814882	0.885132	5e-05	0.000577225	yes	ssa27	39688953	39774524	-	protein_coding	uncharacterized protein KIAA1522 homolog isoform X2	-	Uncharacterized protein {ECO:0000313|EMBL:CDQ97420.1};	Oncorhynchus mykiss (Rainbow trout) (Salmo gairdneri)
203	LOC106589763	80517	4106359	ssa28	25511421	25521474	n_high	n_low	OK	2.08103	1.19397	-0.801536	0.0004	0.0035407	yes	ssa28	25511422	25521474	-	protein_coding	aspartate aminotransferase%2C cytoplasmic-like	-		Salmo salar (Atlantic salmon)			GO:0009058;GO:0006520	IEA:InterPro;biosynthetic process;cellular amino acid metabolic process	GO:0080130;GO:0004069;GO:0030170	IEA:InterPro;L-aspartate:2-oxoglutarate aminotransferase activity;L-phenylalanine:2-oxoglutarate aminotransferase activity;pyridoxal phosphate binding;IEA:UniProtKB-EC	PF00155	1;Aminotran_1_2			IPR015424;IPR004839;IPR004838;IPR000796;IPR015421	PyrdxlP-dep_Trfase_major_sub1;NHTrfase_class1_PyrdxlP-BS;PyrdxlP-dep_Trfase;Aminotransferase_I/II;Asp_trans
204	LOC106589839	80596	4110430	ssa28	28809952	28819563	n_high	n_low	OK	5.03648	3.281	-0.618281	0.00905	0.0454696	yes	ssa28	28809953	28816683	-	protein_coding	metalloproteinase inhibitor 2-like	-	Metalloproteinase inhibitor 2 {ECO:0000313|EMBL:ACM09704.1};	Salmo salar (Atlantic salmon)	GO:0005576	IEA:UniProtKB-KW;extracellular region			GO:0008191	IEA:InterPro;metalloendopeptidase inhibitor activity	PF00965	1;TIMP			IPR008993;IPR030490;IPR001134;IPR027465;IPR015613;IPR001820	TIMP_CS;TIMP-like_OB-fold;TIMP_C;Netrin_domain;TIMP;TIMP2
205	LOC106590007	80759	4118701	ssa28	39307509	39332512	n_high	n_low	OK	1.69428	0.95571	-0.826031	0.00575	0.0317198	yes	ssa28	39307510	39332512	-	protein_coding	disrupted in schizophrenia 1 protein-like isoform X2	-	Uncharacterized protein {ECO:0000313|EMBL:CDQ97660.1};	Oncorhynchus mykiss (Rainbow trout) (Salmo gairdneri)											IPR026081	DISC1
206	LOC106590055	80806	4121098	ssa29	6683525	6789047	n_high	n_low	OK	0.669006	0.093721	-2.83557	5e-05	0.000577225	yes	ssa29	6683526	6789047	-	protein_coding	cadherin-6-like	-	Uncharacterized protein {ECO:0000313|EMBL:CDQ74552.1};	Oncorhynchus mykiss (Rainbow trout) (Salmo gairdneri)	GO:0016021;GO:0005886	IEA:UniProtKB-SubCell;IEA:UniProtKB-KW;plasma membrane;integral component of membrane	GO:0007156	IEA:InterPro;homophilic cell adhesion via plasma membrane adhesion molecules	GO:0005509	IEA:InterPro;calcium ion binding	PF01049;PF00028	1;Cadherin_C;Cadherin;5			IPR015919;IPR027397;IPR000233;IPR020894;IPR002126	Cadherin_cytoplasmic-dom;Catenin_binding_dom;Cadherin-like;Cadherin;Cadherin_CS
207	LOC106590123	80865	4124107	ssa29	11003891	11177560	n_high	n_low	OK	1.45391	2.20805	0.602842	0.00045	0.00391005	yes	ssa29	11003892	11177560	-	protein_coding	rab effector MyRIP-like isoform X4	-	Uncharacterized protein {ECO:0000313|EMBL:CDQ56047.1};	Oncorhynchus mykiss (Rainbow trout) (Salmo gairdneri)							PF04698	2;Rab_eff_C			IPR006788	Myrip/Melanophilin
208	LOC106590529	81262	4144354	ssa29	27747543	27749936	n_high	n_low	OK	63.5391	35.5153	-0.839205	5e-05	0.000577225	yes	ssa29	27747544	27749936	-	protein_coding	lipocalin-like	-	Lipocalin {ECO:0000313|EMBL:ACI69895.1};	Salmo salar (Atlantic salmon)	GO:0005576	IEA:UniProtKB-KW;extracellular region	GO:0006629	IEA:InterPro;lipid metabolic process	GO:0005215;GO:0036094	IEA:InterPro;small molecule binding;transporter activity	PF00061	1;Lipocalin			IPR002345;IPR000566;IPR012674;IPR002972;IPR011038	Calycin-like;Lipocln_cytosolic_FA-bd_dom;Calycin;Lipocalin;PstgldnD_synth
209	LOC106590963	14562	742696	jcf1000628502_0_0	2354	18088	n_high	n_low	OK	1.44376	2.31809	0.683105	0.00495	0.0281359	yes	jcf1000628502_0_0	2355	18088	-	protein_coding	tripartite motif-containing protein 47-like isoform X1	-	Fish virus induced TRIM protein {ECO:0000313|EMBL:CAP08964.1	Oncorhynchus mykiss (Rainbow trout) (Salmo gairdneri)	GO:0005622	IEA:InterPro;intracellular			GO:0008270	IEA:InterPro;zinc ion binding	PF00643;PF13765	1;zf-B_box;PRY			IPR017907;IPR006574;IPR001841;IPR013083;IPR013320;IPR000315	Znf_B-box;Znf_RING_CS;ConA-like_dom;Znf_RING/FYVE/PHD;Znf_RING;PRY
210	LOC106590993	16761	854803	jcf1000721884_0_0	34279	43741	n_high	n_low	OK	4.93587	0.818646	-2.59199	5e-05	0.000577225	yes	jcf1000721884_0_0	34280	43741	-	protein_coding	stonustoxin subunit beta-like	-	Uncharacterized protein {ECO:0000313|EMBL:CDQ81226.1};	Oncorhynchus mykiss (Rainbow trout) (Salmo gairdneri)							PF13765;PF13516;PF00622	1;LRR_6;SPRY;PRY;5			IPR006574;IPR001611;IPR001870;IPR032675;IPR013320;IPR003879;IPR003877	B30.2/SPRY;L_dom-like;ConA-like_dom;Leu-rich_rpt;Butyrophylin;SPRY_dom;PRY
211	LOC106591036	15159	773101	jcf1000653246_0_0	8801	10834	n_high	n_low	OK	1.1018	0.607817	-0.85816	5e-05	0.000577225	yes	jcf1000653246_0_0	8802	10834	-	protein_coding	sporozoite surface protein 2-like isoform X6	-	Putative cell agglutination protein PB2C8.01 {ECO:0000313|EM	Chelonia mydas (Green sea-turtle) (Chelonia agassizi)
212	LOC106591291	24614	1255306	jcf1001054455_0_0	29809	43991	n_high	n_low	OK	2.02708	4.28835	1.08102	5e-05	0.000577225	yes	jcf1001054455_0_0	29810	43991	-	protein_coding	deoxynucleoside triphosphate triphosphohydrolase SAMHD1-like	-	Uncharacterized protein {ECO:0000313|EMBL:CDQ89818.1};	Oncorhynchus mykiss (Rainbow trout) (Salmo gairdneri)							PF01966	1;HD			IPR006674;IPR013761;IPR003607	HD/PDEase_dom;SAM/pointed;HD_domain
213	LOC106591436	4735	241477	jcf1000208425_0_0	2373	4314	n_high	n_low	OK	0.310882	0.67642	1.12155	0.0087	0.044073	yes	jcf1000208425_0_0	2374	4314	-	protein_coding	NACHT%2C LRR and PYD domains-containing protein 1-like	-	Uncharacterized protein {ECO:0000313|EMBL:CDQ99001.1};	Oncorhynchus mykiss (Rainbow trout) (Salmo gairdneri)							PF13553	1;FIIND			IPR025307	FIIND_dom
214	LOC106591684	3797	193639	jcf1000168554_0_0	27755	37444	n_high	n_low	OK	2.44357	4.58266	0.907197	5e-05	0.000577225	yes	jcf1000168554_0_0	27756	37444	-	protein_coding	GTPase IMAP family member 8-like	-	Uncharacterized protein {ECO:0000313|EMBL:CDQ90345.1};	Oncorhynchus mykiss (Rainbow trout) (Salmo gairdneri)					GO:0005525	IEA:InterPro;GTP binding	PF04548	AIG1;2			IPR006703;IPR027417	G_AIG1;P-loop_NTPase
215	LOC106591903	12007	612349	jcf1000520744_0_0	97	4518	n_high	n_low	OK	30.381	46.6105	0.617488	5e-05	0.000577225	yes	jcf1000520744_0_0	98	4518	-	protein_coding	polyadenylate-binding protein 1-like	-		Gasterosteus aculeatus (Three-spined stickleback)	GO:0005737	IEA:UniProtKB-SubCell;cytoplasm			GO:0003723;GO:0000166	IEA:UniProtKB-KW;IEA:InterPro;RNA binding;nucleotide binding	PF00076;PF00658	4;1;PABP;RRM_1			IPR002004;IPR000504;IPR006515;IPR012677;IPR003954	RRM_dom_euk;Nucleotide-bd_a/b_plait;PABP_1234;RRM_dom;PABP_HYD
216	LOC106592125	14456	737248	jcf1000624334_0_0	9102	13889	n_high	n_low	OK	11.0018	7.11477	-0.628854	5e-05	0.000577225	yes	jcf1000624334_0_0	9103	13889	-	protein_coding	neuromedin-K receptor-like	-	Uncharacterized protein {ECO:0000313|Ensembl:ENSAMXP00000007	Astyanax mexicanus (Blind cave fish) (Astyanax fasciatus mexicanus)	GO:0016021;GO:0005886	IEA:InterPro;IEA:UniProtKB-KW;plasma membrane;integral component of membrane			GO:0004995	tachykinin receptor activity;IEA:Ensembl	PF00001	7tm_1;1			IPR017452;IPR001013;IPR001681;IPR000276	GPCR_Rhodpsn_7TM;Neurokn_rcpt;GPCR_Rhodpsn;NK3_rcpt
217	LOC106592291	20529	1046971	jcf1000886504_0_0	18986	21891	n_high	n_low	OK	2.52954	3.92193	0.632688	0.0049	0.0279116	yes	jcf1000886504_0_0	18987	21891	-	protein_coding	uncharacterized protein LOC106592291 isoform X1	-	Signaling mucin HKR1 {ECO:0000313|EMBL:KKF13897.1};	Larimichthys crocea (Large yellow croaker) (Pseudosciaena crocea)	GO:0016021	IEA:UniProtKB-KW;integral component of membrane
218	LOC106592324	1113	56755	jcf1000049725_0_0	13192	21473	n_high	n_low	OK	9.32947	4.63242	-1.01003	5e-05	0.000577225	yes	jcf1000049725_0_0	13193	21473	-	protein_coding	annexin A5-like	-		Salmo salar (Atlantic salmon)			GO:0050819	IEA:InterPro;negative regulation of coagulation	GO:0005544;GO:0005509	IEA:UniProtKB-KW;IEA:InterPro;calcium-dependent phospholipid binding;calcium ion binding	PF00191	4;Annexin			IPR018502;IPR018252;IPR001464;IPR002392	Annexin_repeat;AnnexinV;Annexin;Annexin_repeat_CS
219	LOC106592357	34583	1763725	ssa02	63259804	63270811	n_high	n_low	OK	0.783971	0.0611175	-3.68114	5e-05	0.000577225	yes	ssa02	63259805	63270811	-	protein_coding	NACHT%2C LRR and PYD domains-containing protein 3-like	-	Uncharacterized protein {ECO:0000313|Ensembl:ENSDARP00000113	Danio rerio (Zebrafish) (Brachydanio rerio)							PF14484;PF13765;PF13516	LRR_6;1;3;FISNA;PRY			IPR006574;IPR007111;IPR027417;IPR001611;IPR001870;IPR032675;IPR013320;IPR003877;IPR003879;IPR029495	NACHT_NTPase;B30.2/SPRY;NATCH-assoc;Leu-rich_rpt;SPRY_dom;P-loop_NTPase;PRY;ConA-like_dom;L_dom-like;Butyrophylin
220	LOC106592359	16535	843277	jcf1000712750_0_0	1461	13612	n_high	n_low	OK	139.149	84.6357	-0.717297	5e-05	0.000577225	yes	jcf1000712750_0_0	1462	13612	-	protein_coding	annexin A5-like	-	Uncharacterized protein {ECO:0000313|EMBL:CDR05921.1};	Oncorhynchus mykiss (Rainbow trout) (Salmo gairdneri)					GO:0005544;GO:0005509	IEA:InterPro;calcium-dependent phospholipid binding;calcium ion binding	PF00191	1;Annexin			IPR018502	Annexin_repeat
221	LOC106592479	16243	828385	jcf1000698611_0_0	2156	4405	n_high	n_low	OK	6.71875	11.2558	0.744405	5e-05	0.000577225	yes	jcf1000698611_0_0	2157	4405	-	protein_coding	DNA damage-inducible transcript 4 protein-like	-	Uncharacterized protein {ECO:0000313|EMBL:CDQ88217.1};	Oncorhynchus mykiss (Rainbow trout) (Salmo gairdneri)	GO:0005737	IEA:InterPro;cytoplasm	GO:0009968	IEA:InterPro;negative regulation of signal transduction			PF07809	1;RTP801_C			IPR012918	RTP801-like
222	LOC106592633	13778	702670	jcf1000595726_0_0	11616	17357	n_high	n_low	OK	1.85534	0.32749	-2.50216	5e-05	0.000577225	yes	jcf1000595726_0_0	11617	17357	-	protein_coding	protein lifeguard 1-like	-	Glutamate receptor-associated protein 1 {ECO:0000313|EMBL:AC	Salmo salar (Atlantic salmon)	GO:0016021	IEA:UniProtKB-KW;integral component of membrane									IPR006214	Bax_inhibitor_1-related
223	LOC106592639	1684	85876	jcf1000074886_0_0	3843	12659	n_high	n_low	OK	0.43909	1.19039	1.43884	0.0035	0.0212722	yes	jcf1000074886_0_0	3844	12659	-	protein_coding	zinc finger protein 501-like	-	Uncharacterized protein {ECO:0000313|EMBL:CDQ79717.1};	Oncorhynchus mykiss (Rainbow trout) (Salmo gairdneri)					GO:0046872;GO:0003676	IEA:InterPro;nucleic acid binding;metal ion binding	PF13912;PF00096	8;zf-C2H2_6;zf-C2H2;2			IPR015880;IPR007087;IPR013087	Znf_C2H2-like;Znf_C2H2;Znf_C2H2/integrase_DNA-bd
224	LOC106592931	24793	1264435	jcf1001060532_0_0	1937	8805	n_high	n_low	OK	1.01729	0.0701555	-3.85803	0.0001	0.00107212	yes	jcf1001060532_0_0	1938	8805	-	protein_coding	polypeptide N-acetylgalactosaminyltransferase 16-like	-		Oreochromis niloticus (Nile tilapia) (Tilapia nilotica)	GO:0016021;GO:0000139	IEA:UniProtKB-KW;IEA:UniProtKB-SubCell;Golgi membrane;integral component of membrane	GO:0006486	IEA:UniProtKB-UniPathway;protein glycosylation	GO:0030246;GO:0016757	IEA:UniProtKB-KW;carbohydrate binding;transferase activity, transferring glycosyl groups	PF00652;PF00535	Ricin_B_lectin;1;Glycos_transf_2			IPR000772;IPR029044;IPR001173	Ricin_B_lectin;Glyco_trans_2-like;Nucleotide-diphossugar_trans
225	LOC106592946	20151	1027693	jcf1000870304_0_0	9888	11950	n_high	n_low	OK	32.6178	20.3983	-0.677206	5e-05	0.000577225	yes	jcf1000870304_0_0	9889	11950	-	protein_coding	beta-2-microglobulin-like	-		Salmo salar (Atlantic salmon)	GO:0005615;GO:0042612	IEA:UniProtKB-KW;MHC class I protein complex;extracellular space;ISS:AgBase	GO:0009615;GO:0045087;GO:0002474	IEA:UniProtKB-KW;response to virus;antigen processing and presentation of peptide antigen via MHC class I;ISS:AgBase;innate immune response			PF07654	1;C1-set			IPR007110;IPR013783;IPR003006;IPR015707;IPR003597	Ig/MHC_CS;Ig-like_dom;B2Microglobulin;Ig-like_fold;Ig_C1-set
226	LOC106593230	11750	599242	jcf1000509698_0_0	2361	12359	n_high	n_low	OK	3.18029	4.92705	0.631566	0.0101	0.0496283	yes	jcf1000509698_0_0	2362	12359	-	protein_coding	alpha-actinin-2-like	-	Alpha-actinin-2 {ECO:0000313|EMBL:KFQ82105.1};	Phoenicopterus ruber ruber							PF00435;PF00307	Spectrin;2;CH			IPR001589;IPR002017;IPR001715	Actinin_actin-bd_CS;Spectrin_repeat;CH-domain
227	LOC106593439	324	16516	jcf1000014983_0_0	1295	3437	n_high	n_low	OK	2.7669	5.14802	0.895749	5e-05	0.000577225	yes	jcf1000014983_0_0	1296	3437	-	protein_coding	deoxynucleoside triphosphate triphosphohydrolase SAMHD1-like	-	Uncharacterized protein {ECO:0000313|EMBL:CDQ89818.1};	Oncorhynchus mykiss (Rainbow trout) (Salmo gairdneri)							PF01966	1;HD			IPR006674;IPR013761;IPR003607	HD/PDEase_dom;SAM/pointed;HD_domain
228	LOC106593713	26151	1333693	jcf1001119033_0_0	2030	3016	n_high	n_low	OK	3.35075	1.10183	-1.60459	5e-05	0.000577225	yes	jcf1001119033_0_0	2031	3016	-	protein_coding	endonuclease III-like protein 1	-	Uncharacterized protein {ECO:0000313|EMBL:CDQ96965.1};	Oncorhynchus mykiss (Rainbow trout) (Salmo gairdneri)			GO:0006281	IEA:InterPro;DNA repair	GO:0051539;GO:0003824	IEA:InterPro;4 iron, 4 sulfur cluster binding;catalytic activity					IPR004035;IPR011257;IPR003651;IPR023170	DNA_glycosylase;HTH_base_excis_C;Endouclease3_FeS-loop_motif;Endouclease-III_FeS-bd_BS
229	LOC106593722	12781	651823	jcf1000554507_0_0	10954	13554	n_high	n_low	OK	5.9788	9.40077	0.652923	0.0002	0.0019586	yes	jcf1000554507_0_0	10955	13554	-	protein_coding	uncharacterized protein LOC106593722 isoform X5	-	Signaling mucin HKR1 {ECO:0000313|EMBL:KKF13897.1};	Larimichthys crocea (Large yellow croaker) (Pseudosciaena crocea)	GO:0016021	IEA:UniProtKB-KW;integral component of membrane
230	LOC106593733	34717	1770559	ssa02	67369139	67378604	n_high	n_low	OK	0.519435	1.06728	1.03893	0.009	0.0452739	yes	ssa02	67369140	67378604	-	protein_coding	gastrula zinc finger protein XlCGF71.1-like	-	Uncharacterized protein {ECO:0000313|EMBL:CDQ79717.1};	Oncorhynchus mykiss (Rainbow trout) (Salmo gairdneri)					GO:0046872;GO:0003676	IEA:InterPro;nucleic acid binding;metal ion binding	PF13912;PF00096	8;zf-C2H2_6;zf-C2H2;2			IPR015880;IPR007087;IPR013087	Znf_C2H2-like;Znf_C2H2;Znf_C2H2/integrase_DNA-bd
231	LOC106593762	26041	1328083	jcf1001113655_0_0	4	1885	n_high	n_low	OK	2.67507	8.40646	1.65192	5e-05	0.000577225	yes	jcf1001113655_0_0	5	1885	-	protein_coding	fish-egg lectin-like	-	Fish-egg lectin {ECO:0000313|EMBL:ACI66912.1};	Salmo salar (Atlantic salmon)					GO:0030246	IEA:UniProtKB-KW;carbohydrate binding	PF06462	1;Hyd_WA			IPR006624	Beta-propeller_rpt_TECPR
232	LOC106593811	16703	851845	jcf1000718897_0_0	7716	10080	n_high	n_low	OK	26.4999	16.3812	-0.693951	5e-05	0.000577225	yes	jcf1000718897_0_0	7717	10080	-	protein_coding	regulator of G-protein signaling 8-like	-	Uncharacterized protein {ECO:0000313|Ensembl:ENSGACP00000000	Gasterosteus aculeatus (Three-spined stickleback)							PF00615	1;RGS			IPR024066;IPR016137	RGS_subdom1;RGS
233	LOC106594024	4285	218527	jcf1000190139_0_0	2021	9514	n_high	n_low	OK	3.01374	5.3805	0.836186	0.0041	0.0241761	yes	jcf1000190139_0_0	2022	9514	-	protein_coding	alpha-actinin-2-like	-	ACTN2 {ECO:0000313|EMBL:JAO44388.1};	Poeciliopsis prolifica (blackstripe livebearer)							PF00307	2;CH			IPR001589;IPR001715	Actinin_actin-bd_CS;CH-domain
234	LOC106594103	15099	770041	jcf1000650146_0_0	3039	6039	n_high	n_low	OK	12.3964	19.1981	0.631036	0.004	0.0236985	yes	jcf1000650146_0_0	3040	6039	-	lncRNA	uncharacterized LOC106594103	-		-	-	-	-	-	-	-	-	-	-	-	-	-
235	LOC106594161	34757	1772599	ssa02	68160262	68161502	n_high	n_low	OK	0.452887	1.5703	1.79381	0.0047	0.026985	yes	ssa02	68160263	68161502	-	protein_coding	cytochrome P450 3A27-like	-	Cytochrome P450 3A27 {ECO:0000313|EMBL:ACI33861.1};	Salmo salar (Atlantic salmon)	GO:0016020;GO:0016021;GO:0005737	IEA:UniProtKB-KW;ISS:AgBase;membrane;integral component of membrane;cytoplasm	GO:0042448	progesterone metabolic process;ISS:AgBase	GO:0020037;GO:0005506;GO:0050649;GO:0016712	IEA:InterPro;oxidoreductase activity, acting on paired donors, with incorporation or reduction of molecular oxygen, reduced flavin or flavoprotein as one donor, and incorporation of one atom of oxygen;ISS:AgBase;testosterone 6-beta-hydroxylase activity;iron ion binding;heme binding	PF00067	1;p450			IPR002402;IPR008072;IPR001128;IPR017972	Cyt_P450_E_grp-II;Cyt_P450_E_CYP3A;Cyt_P450_CS;Cyt_P450
236	LOC106594166	6789	346231	jcf1000294268_0_0	6065	9617	n_high	n_low	OK	9.94662	6.23302	-0.674276	0.00015	0.00152788	yes	jcf1000294268_0_0	6066	9617	-	protein_coding	FAD-linked sulfhydryl oxidase ALR-like	-		Oncorhynchus mykiss (Rainbow trout) (Salmo gairdneri)					GO:0016972	thiol oxidase activity;IEA:UniProtKB-EC	PF04777	1;Evr1_Alr			IPR017905	ERV/ALR_sulphydryl_oxidase
237	LOC106594192	34762	1772896	ssa02	68238274	68242476	n_high	n_low	OK	0.692456	1.11328	0.685027	0.0006	0.0049815	yes	ssa02	68238275	68242476	-	protein_coding	uncharacterized protein LOC106594192	-	Uncharacterized protein {ECO:0000313|Ensembl:ENSPSIP00000002	Pelodiscus sinensis (Chinese softshell turtle) (Trionyx sinensis)
238	LOC106594356	22126	1128418	jcf1000950364_0_0	4819	11285	n_high	n_low	OK	0.541664	1.16843	1.1091	0.00025	0.00237184	yes	jcf1000950364_0_0	4820	11285	-	protein_coding	von Willebrand factor A domain-containing protein 7-like	-	Uncharacterized protein {ECO:0000313|EMBL:CDQ95369.1};	Oncorhynchus mykiss (Rainbow trout) (Salmo gairdneri)
239	LOC106594507	18434	940126	jcf1000795638_0_0	1342	6890	n_high	n_low	OK	2.32842	1.01246	-1.20148	5e-05	0.000577225	yes	jcf1000795638_0_0	1343	6890	-	protein_coding	nectin-4-like	-	CD200 {ECO:0000313|EMBL:ADV36649.1};	Oncorhynchus mykiss (Rainbow trout) (Salmo gairdneri)							PF07686	1;V-set			IPR007110;IPR013783;IPR013106;IPR003599	Ig_V-set;Ig-like_dom;Ig_sub;Ig-like_fold
240	LOC106594583	14893	759535	jcf1000642559_0_0	9412	11182	n_high	n_low	OK	0.989197	2.01835	1.02885	0.0011	0.00824957	yes	jcf1000642559_0_0	9413	11182	-	protein_coding	tRNA-splicing ligase RtcB homolog	-	tRNA-splicing ligase RtcB like protein {ECO:0000313|EMBL:EMP	Chelonia mydas (Green sea-turtle) (Chelonia agassizi)			GO:0006396	IEA:InterPro;RNA processing	GO:0008452	IEA:InterPro;RNA ligase activity	PF01139	RtcB;1			IPR001233	RtcB
241	LOC106594606	24829	1266271	jcf1001061486_0_0	7656	9564	n_high	n_low	OK	5.993	3.84186	-0.641473	0.005	0.0283596	yes	jcf1001061486_0_0	7657	9564	-	lncRNA	uncharacterized LOC106594606	-		-	-	-	-	-	-	-	-	-	-	-	-	-
242	LOC106594896	15275	779017	jcf1000658758_0_0	11	10360	n_high	n_low	OK	0.858011	1.56679	0.868747	0.00145	0.0103622	yes	jcf1000658758_0_0	12	10360	-	protein_coding	leukocyte immunoglobulin-like receptor subfamily A member 2	-	Uncharacterized protein {ECO:0000313|EMBL:CDQ88969.1};	Oncorhynchus mykiss (Rainbow trout) (Salmo gairdneri)	GO:0016021	IEA:UniProtKB-KW;integral component of membrane					PF13895	1;Ig_2			IPR003598;IPR007110;IPR013783;IPR003599	Ig-like_dom;Ig_sub2;Ig_sub;Ig-like_fold
243	LOC106595121	7592	387184	jcf1000332671_0_0	91	3740	n_high	n_low	OK	3.61375	1.7624	-1.03596	0.0018	0.012371	yes	jcf1000332671_0_0	92	3740	-	protein_coding	disrupted in schizophrenia 1 protein-like	-	Disrupted in schizophrenia 1 protein {ECO:0000313|EMBL:KKF10	Larimichthys crocea (Large yellow croaker) (Pseudosciaena crocea)											IPR026081	DISC1
244	LOC106595184	5464	278656	jcf1000239003_0_0	6649	10025	n_high	n_low	OK	3.03236	5.07691	0.743507	5e-05	0.000577225	yes	jcf1000239003_0_0	6650	10025	-	protein_coding	trichohyalin-like	-	Uncharacterized protein {ECO:0000313|EMBL:CDQ98933.1};	Oncorhynchus mykiss (Rainbow trout) (Salmo gairdneri)
245	LOC106595322	24751	1262293	jcf1001058921_0_0	4649	6131	n_high	n_low	OK	0.657641	0.193416	-1.76559	0.0025	0.0161805	yes	jcf1001058921_0_0	4650	6131	-	pseudogene	-	-		-	-	-	-	-	-	-	-	-	-	-	-	-
246	LOC106595344	34874	1778566	ssa02	71083225	71086557	n_high	n_low	OK	0.33186	0.701244	1.07934	0.00205	0.0137569	yes	ssa02	71083226	71086557	-	lncRNA	uncharacterized LOC106595344	-		-	-	-	-	-	-	-	-	-	-	-	-	-
247	LOC106595603	6638	338530	jcf1000285749_0_0	5145	7071	n_high	n_low	OK	7.38339	11.2318	0.60523	0.00015	0.00152788	yes	jcf1000285749_0_0	5146	7071	-	protein_coding	uncharacterized protein C18orf19 homolog B-like isoform X2	-	Uncharacterized protein {ECO:0000313|EMBL:KPP60654.1};	Scleropages formosus (Asian bonytongue)							PF06916	1;DUF1279			IPR009688	DUF1279
248	LOC106596096	16214	826906	jcf1000697059_0_0	6041	7773	n_high	n_low	OK	3.62988	2.31779	-0.647173	0.0097	0.0480485	yes	jcf1000697059_0_0	6042	7773	-	protein_coding	tRNA-splicing ligase RtcB homolog isoform X2	-	tRNA-splicing ligase RtcB like protein {ECO:0000313|EMBL:EMP	Chelonia mydas (Green sea-turtle) (Chelonia agassizi)			GO:0006396	IEA:InterPro;RNA processing	GO:0008452	IEA:InterPro;RNA ligase activity	PF01139	RtcB;1			IPR001233	RtcB
249	LOC106596194	12140	619132	jcf1000526699_0_0	73	6952	n_high	n_low	OK	0.172776	1.4033	3.02185	5e-05	0.000577225	yes	jcf1000526699_0_0	74	6952	-	lncRNA	uncharacterized LOC106596194%2C transcript variant X1	-		-	-	-	-	-	-	-	-	-	-	-	-	-
250	LOC106596477	9035	460777	jcf1000391009_0_0	3155	4398	n_high	n_low	OK	0.0166157	3.95367	7.8945	5e-05	0.000577225	yes	jcf1000391009_0_0	3156	4398	-	protein_coding	beta-2-microglobulin-like	-		Salmo salar (Atlantic salmon)	GO:0005615;GO:0042612	IEA:UniProtKB-KW;MHC class I protein complex;extracellular space;ISS:AgBase	GO:0009615;GO:0045087;GO:0002474	IEA:UniProtKB-KW;response to virus;antigen processing and presentation of peptide antigen via MHC class I;ISS:AgBase;innate immune response			PF07654	1;C1-set			IPR007110;IPR013783;IPR003006;IPR015707;IPR003597	Ig/MHC_CS;Ig-like_dom;B2Microglobulin;Ig-like_fold;Ig_C1-set
251	LOC106596603	10466	533758	jcf1000450480_0_0	1213	6547	n_high	n_low	OK	5.93387	9.60624	0.694998	5e-05	0.000577225	yes	jcf1000450480_0_0	1214	6547	-	protein_coding	protein lifeguard 1-like	-	Glutamate receptor-associated protein 1 {ECO:0000313|EMBL:AC	Salmo salar (Atlantic salmon)	GO:0016021	IEA:UniProtKB-KW;integral component of membrane									IPR006214	Bax_inhibitor_1-related
252	LOC106596609	16542	843634	jcf1000712928_0_0	3	6637	n_high	n_low	OK	0.965284	1.50435	0.640119	0.0001	0.00107212	yes	jcf1000712928_0_0	4	6637	-	protein_coding	LOW QUALITY PROTEIN: trichohyalin-like	-	Uncharacterized protein {ECO:0000313|EMBL:CDQ98933.1};	Oncorhynchus mykiss (Rainbow trout) (Salmo gairdneri)
253	LOC106596683	7613	388255	jcf1000333282_0_0	80	5185	n_high	n_low	OK	2.1042	3.33527	0.664532	0.00325	0.0200352	yes	jcf1000333282_0_0	81	5185	-	protein_coding	nectin-4-like%2C transcript variant X2	-	CD200 {ECO:0000313|EMBL:ADV36649.1};	Oncorhynchus mykiss (Rainbow trout) (Salmo gairdneri)							PF07686	1;V-set			IPR007110;IPR013783;IPR013106;IPR003599	Ig_V-set;Ig-like_dom;Ig_sub;Ig-like_fold
254	LOC106597250	27750	1415242	jcf1001187899_0_0	4152	5351	n_high	n_low	OK	7.73218	3.57515	-1.11287	0.00365	0.0220085	yes	jcf1001187899_0_0	4153	5351	-	lncRNA	uncharacterized LOC106597250	-		-	-	-	-	-	-	-	-	-	-	-	-	-
255	LOC106597273	19494	994186	jcf1000843398_0_0	473	5483	n_high	n_low	OK	0.326567	1.49485	2.19455	5e-05	0.000577225	yes	jcf1000843398_0_0	474	5483	-	protein_coding	tetraspanin-8-like	-		Salmo salar (Atlantic salmon)	GO:0016021	IEA:UniProtKB-KW;integral component of membrane					PF00335	1;Tetraspannin			IPR018499;IPR000301;IPR008952	Tetraspanin/Peripherin;Tetraspanin;Tetraspanin_EC2
256	LOC106597716	21056	1073848	jcf1000907229_0_0	313	4292	n_high	n_low	OK	303.903	170.174	-0.836603	5e-05	0.000577225	yes	jcf1000907229_0_0	314	4292	-	lncRNA	uncharacterized LOC106597716	-		-	-	-	-	-	-	-	-	-	-	-	-	-
257	LOC106597922	4610	235102	jcf1000202800_0_0	33	768	n_high	n_low	OK	1.40127	3.04682	1.12057	0.00495	0.0281359	yes	jcf1000202800_0_0	34	768	-	lncRNA	uncharacterized LOC106597922	-		-	-	-	-	-	-	-	-	-	-	-	-	-
258	LOC106598055	5176	263960	jcf1000226338_0_0	906	2750	n_high	n_low	OK	0.382949	1.93193	2.33482	5e-05	0.000577225	yes	jcf1000226338_0_0	907	2314	-	lncRNA	uncharacterized LOC106598055%2C transcript variant X1	-		-	-	-	-	-	-	-	-	-	-	-	-	-
259	LOC106598267	35322	1801414	ssa03	8580382	8658678	n_high	n_low	OK	1.90751	0.914074	-1.0613	5e-05	0.000577225	yes	ssa03	8580383	8658678	-	protein_coding	fibroblast growth factor 12-like isoform X1	-		Oncorhynchus mykiss (Rainbow trout) (Salmo gairdneri)			GO:0008543	IEA:InterPro;fibroblast growth factor receptor signaling pathway			PF00167	1;FGF			IPR028254;IPR028142;IPR002209;IPR008996	FGF12;IL-1_fam/FGF_fam;Cytokine_IL1-like;Fibroblast_GF_fam
260	LOC106599149	35577	1814419	ssa03	16028572	16033070	n_high	n_low	OK	5.99182	3.11638	-0.943124	5e-05	0.000577225	yes	ssa03	16028573	16033070	-	protein_coding	piggyBac transposable element-derived protein 4-like isoform X2	-	Uncharacterized protein {ECO:0000313|EMBL:CDQ68638.1};	Oncorhynchus mykiss (Rainbow trout) (Salmo gairdneri)							PF13843	1;DDE_Tnp_1_7			IPR029526	PGBD
261	LOC106599295	35767	1824109	ssa03	25390978	25414311	n_high	n_low	OK	0.775414	1.20996	0.641916	0.0003	0.00277204	yes	ssa03	25390979	25414311	-	protein_coding	zinc finger CCHC domain-containing protein 2-like isoform X1	-	Uncharacterized protein {ECO:0000313|EMBL:CDQ58120.1};	Oncorhynchus mykiss (Rainbow trout) (Salmo gairdneri)					GO:0008270;GO:0035091;GO:0003676	IEA:InterPro;phosphatidylinositol binding;zinc ion binding;nucleic acid binding	PF00098	1;zf-CCHC			IPR001878;IPR001683	Phox;Znf_CCHC
262	LOC106599509	5134	261826	jcf1000224044_0_0	6	1607	n_high	n_low	OK	1.88201	3.17882	0.756215	0.0001	0.00107212	yes	jcf1000224044_0_0	7	1607	-	protein_coding	trichohyalin-like	-	Uncharacterized protein {ECO:0000313|EMBL:CDQ98933.1};	Oncorhynchus mykiss (Rainbow trout) (Salmo gairdneri)
263	LOC106600005	2157	109999	jcf1000095331_0_0	3	1238	n_high	n_low	OK	0.627921	1.60053	1.34989	5e-05	0.000577225	yes	jcf1000095331_0_0	4	1238	-	lncRNA	uncharacterized LOC106600005	-		-	-	-	-	-	-	-	-	-	-	-	-	-
264	LOC106600090	22727	1159069	jcf1000977119_0_0	381	1128	n_high	n_low	OK	0.58102	2.8083	2.27304	0.00015	0.00152788	yes	jcf1000977119_0_0	382	1128	-	protein_coding	E3 ubiquitin/ISG15 ligase TRIM25-like	-	Uncharacterized protein {ECO:0000313|EMBL:CDQ93885.1};	Oncorhynchus mykiss (Rainbow trout) (Salmo gairdneri)	GO:0005622	IEA:InterPro;intracellular			GO:0008270	IEA:InterPro;zinc ion binding	PF00643	1;zf-B_box			IPR017907;IPR001841;IPR013083;IPR000315	Znf_B-box;Znf_RING_CS;Znf_RING/FYVE/PHD;Znf_RING
265	LOC106600490	36115	1841857	ssa03	40118969	40130972	n_high	n_low	OK	3.27841	1.57194	-1.06045	0.0016	0.0112338	yes	ssa03	40118970	40130972	-	protein_coding	myelin protein P0-like isoform X2	-	Myelin P0 protein {ECO:0000313|EMBL:ACN10687.1};	Salmo salar (Atlantic salmon)	GO:0005887;GO:0043209	IEA:InterPro;myelin sheath;integral component of plasma membrane					PF07686	1;V-set			IPR029869;IPR007110;IPR013783;IPR013106;IPR003599;IPR000920	P0;Myelin_P0-rel;Ig_V-set;Ig-like_dom;Ig_sub;Ig-like_fold
266	LOC106600657	36287	1850629	ssa03	48841655	48842306	n_high	n_low	OK	11.3405	4.22457	-1.42461	0.00035	0.00316048	yes	ssa03	48841656	48842306	-	protein_coding	ferritin%2C middle subunit-like	-		Salmo salar (Atlantic salmon)	GO:0005623	IEA:GOC;cell	GO:0006879;GO:0006826	IEA:InterPro;IEA:UniProtKB-KW;cellular iron ion homeostasis;iron ion transport	GO:0008199	IEA:InterPro;ferric iron binding	PF00210	1;Ferritin			IPR001519;IPR012347;IPR014034;IPR009040;IPR009078;IPR008331	Ferritin-rel;Ferritin-like_diiron;Ferritin-like_SF;Ferritin_DPS_dom;Ferritin;Ferritin_CS
267	LOC106600723	36375	1855117	ssa03	50932081	50936807	n_high	n_low	OK	1.5484	0.601248	-1.36474	5e-05	0.000577225	yes	ssa03	50932082	50936807	-	protein_coding	tryptase-like	-	Uncharacterized protein {ECO:0000313|EMBL:CDQ92175.1};	Oncorhynchus mykiss (Rainbow trout) (Salmo gairdneri)	GO:0016021	IEA:UniProtKB-KW;integral component of membrane			GO:0004252	IEA:InterPro;serine-type endopeptidase activity	PF00089	Trypsin;1			IPR009003;IPR001314;IPR001254;IPR018114	Peptidase_S1_PA;TRYPSIN_HIS;Peptidase_S1A;Trypsin_dom
268	LOC106600766	36429	1857871	ssa03	52247327	52249126	n_high	n_low	OK	24.647	16.1248	-0.61213	5e-05	0.000577225	yes	ssa03	52247328	52249126	-	protein_coding	ferritin%2C middle subunit	-		Salmo salar (Atlantic salmon)	GO:0005623	IEA:GOC;cell	GO:0006879;GO:0006826	IEA:InterPro;IEA:UniProtKB-KW;cellular iron ion homeostasis;iron ion transport	GO:0008199	IEA:InterPro;ferric iron binding	PF00210	1;Ferritin			IPR001519;IPR012347;IPR014034;IPR009040;IPR009078;IPR008331	Ferritin-rel;Ferritin-like_diiron;Ferritin-like_SF;Ferritin_DPS_dom;Ferritin;Ferritin_CS
269	LOC106600879	36520	1862512	ssa03	54702404	54724846	n_high	n_low	OK	0.876534	1.4217	0.697738	0.0074	0.0387884	yes	ssa03	54702405	54724846	-	protein_coding	synaptogyrin-1-like isoform X2	-	Uncharacterized protein {ECO:0000313|EMBL:CDQ62825.1};	Oncorhynchus mykiss (Rainbow trout) (Salmo gairdneri)	GO:0016021	IEA:UniProtKB-KW;integral component of membrane					PF01284	1;MARVEL			IPR008253;IPR016579	Synaptogyrin;Marvel
270	LOC106600950	36440	1858432	ssa03	52593007	52596409	n_high	n_low	OK	15.3261	10.1463	-0.595032	0.00025	0.00237184	yes	ssa03	52593008	52596409	-	protein_coding	ferritin%2C middle subunit-like	-		Salmo salar (Atlantic salmon)	GO:0005623	IEA:GOC;cell	GO:0006879;GO:0006826	IEA:InterPro;IEA:UniProtKB-KW;cellular iron ion homeostasis;iron ion transport	GO:0008199	IEA:InterPro;ferric iron binding	PF00210	1;Ferritin			IPR001519;IPR012347;IPR014034;IPR009040;IPR009078;IPR008331	Ferritin-rel;Ferritin-like_diiron;Ferritin-like_SF;Ferritin_DPS_dom;Ferritin;Ferritin_CS
271	LOC106601031	36707	1872049	ssa03	60748763	60753165	n_high	n_low	OK	3.20801	4.9766	0.633483	0.0018	0.012371	yes	ssa03	60748764	60753165	-	protein_coding	coenzyme Q-binding protein COQ10 homolog%2C mitochondrial-like	-	Probable protein COQ10, mitochondrial {ECO:0000313|EMBL:ACI6	Salmo salar (Atlantic salmon)							PF03364	1;Polyketide_cyc			IPR023393;IPR005031	COQ10_START;START-like_dom
272	LOC106601046	36650	1869142	ssa03	59076725	59093876	n_high	n_low	OK	12.8258	21.0756	0.716526	5e-05	0.000577225	yes	ssa03	59076726	59093876	-	protein_coding	plexin domain-containing protein 1-like isoform X1	-	Uncharacterized protein {ECO:0000313|EMBL:CDQ88449.1};	Oncorhynchus mykiss (Rainbow trout) (Salmo gairdneri)	GO:0016021	IEA:UniProtKB-KW;integral component of membrane	GO:0001525	IEA:InterPro;angiogenesis							IPR031153;IPR031152	PLXDC;PLXDC1
273	LOC106601296	36948	1884340	ssa03	66642279	66645830	n_high	n_low	OK	3.58719	5.79748	0.692572	0.0016	0.0112338	yes	ssa03	66642280	66645830	-	protein_coding	glucose-6-phosphatase-like	-	Uncharacterized protein {ECO:0000313|EMBL:CDQ72976.1};	Oncorhynchus mykiss (Rainbow trout) (Salmo gairdneri)	GO:0016021	IEA:UniProtKB-KW;integral component of membrane			GO:0004346	IEA:InterPro;glucose-6-phosphatase activity	PF01569	1;PAP2			IPR016275;IPR000326	P_Acid_Pase_2/haloperoxidase;Glucose-6-phosphatase
274	LOC106601678	37347	1904689	ssa03	77647107	77651691	n_high	n_low	OK	60.2375	38.0466	-0.662894	0.0002	0.0019586	yes	ssa03	77646926	77654412	-	C_region	Ig mu chain C region membrane-bound form-like isoform X3	Ig mu chain C region membrane-bound form-like%2C transcript variant X3	IgM-B heavy chain constant region-like {ECO:0000313|EMBL:KPP	Scleropages formosus (Asian bonytongue)							PF07654	3;C1-set			IPR007110;IPR013783;IPR003597	Ig-like_dom;Ig-like_fold;Ig_C1-set
275	LOC106601698	37367	1905709	ssa03	78502048	78502532	n_high	n_low	OK	14.1703	7.61916	-0.895162	0.00625	0.0338993	yes	ssa03	78502049	78502532	-	V_segment	Ig heavy chain V-III region CAM-like	Ig heavy chain V-III region CAM-like	Uncharacterized protein {ECO:0000313|EMBL:CDQ86264.1};	Oncorhynchus mykiss (Rainbow trout) (Salmo gairdneri)							PF07686	1;V-set			IPR007110;IPR013783;IPR013106;IPR003599	Ig_V-set;Ig-like_dom;Ig_sub;Ig-like_fold
276	LOC106602320	38063	1941205	ssa04	7817138	7825193	n_high	n_low	OK	0.821129	1.91082	1.21851	5e-05	0.000577225	yes	ssa04	7817139	7825193	-	protein_coding	probable E3 ubiquitin-protein ligase HERC6	-	Uncharacterized protein {ECO:0000313|Ensembl:ENSONIP00000006	Oreochromis niloticus (Nile tilapia) (Tilapia nilotica)					GO:0004842;GO:0016874	IEA:InterPro;IEA:UniProtKB-KW;ubiquitin-protein transferase activity;ligase activity	PF00415;PF00632	1;RCC1;HECT;5			IPR009091;IPR000408;IPR000569	Reg_chr_condens;HECT_dom;RCC1/BLIP-II
277	LOC106602339	38080	1942072	ssa04	8221431	8223459	n_high	n_low	OK	2.73786	6.0742	1.14964	5e-05	0.000577225	yes	ssa04	8221432	8223459	-	protein_coding	protein FAM13A-like	-
278	LOC106602564	38344	1955536	ssa04	16886375	16892252	n_high	n_low	OK	1.44576	2.36394	0.709367	0.0003	0.00277204	yes	ssa04	16886376	16892252	-	protein_coding	fibrinogen gamma chain-like	-	Uncharacterized protein {ECO:0000313|EMBL:CDQ80600.1};	Oncorhynchus mykiss (Rainbow trout) (Salmo gairdneri)	GO:0005577	IEA:InterPro;fibrinogen complex	GO:0051258;GO:0007165;GO:0030168	IEA:InterPro;signal transduction;protein polymerization;platelet activation			PF00147;PF08702	Fibrinogen_C;Fib_alpha;1			IPR002181;IPR012290;IPR020837;IPR014716;IPR014715	Fibrinogen_a/b/g_C_2;Fibrinogen_CS;Fibrinogen_a/b/g_C_dom;Fibrinogen_a/b/g_coil_dom;Fibrinogen_a/b/g_C_1
279	LOC106602565	38342	1955434	ssa04	16868269	16870566	n_high	n_low	OK	0.400476	0.737225	0.880391	0.00525	0.0294942	yes	ssa04	16868270	16870566	-	protein_coding	zinc finger protein RFP-like	-	Uncharacterized protein {ECO:0000313|EMBL:CDQ66398.1};	Oncorhynchus mykiss (Rainbow trout) (Salmo gairdneri)	GO:0005622	IEA:InterPro;intracellular			GO:0008270	IEA:InterPro;zinc ion binding	PF00643;PF13765;PF00622	1;zf-B_box;SPRY;PRY			IPR017907;IPR006574;IPR001841;IPR001870;IPR013320;IPR000315;IPR003877;IPR013083;IPR003879	B30.2/SPRY;Znf_RING_CS;SPRY_dom;PRY;Znf_B-box;ConA-like_dom;Butyrophylin;Znf_RING/FYVE/PHD;Znf_RING
280	LOC106603043	38877	1982719	ssa04	34731596	34756008	n_high	n_low	OK	1.46452	0.878783	-0.736849	0.0076	0.0396233	yes	ssa04	34731597	34756008	-	protein_coding	ADP/ATP translocase 2-like	-	ADP/ATP translocase 2 {ECO:0000313|EMBL:ACI66474.1};	Salmo salar (Atlantic salmon)	GO:0005743;GO:0016021	IEA:InterPro;IEA:UniProtKB-KW;mitochondrial inner membrane;integral component of membrane	GO:0055085	IEA:InterPro;transmembrane transport	GO:0005215	IEA:InterPro;transporter activity	PF00153	3;Mito_carr			IPR002067;IPR023395;IPR018108;IPR002113	Mt_carrier_dom;Mitochondrial_sb/sol_carrier;Aden_trnslctor;Mit_carrier
281	LOC106603336	39177	1998019	ssa04	44640253	44647670	n_high	n_low	OK	1.44916	0.689882	-1.0708	0.00015	0.00152788	yes	ssa04	44640254	44647670	-	protein_coding	coiled-coil domain-containing protein 61-like isoform X2	-	Uncharacterized protein {ECO:0000313|EMBL:CDQ60137.1};	Oncorhynchus mykiss (Rainbow trout) (Salmo gairdneri)
282	LOC106603562	39309	2004751	ssa04	47825576	47837924	n_high	n_low	OK	1.29581	0.29237	-2.14799	0.00165	0.0115231	yes	ssa04	47825577	47837924	-	lncRNA	uncharacterized LOC106603562	-		-	-	-	-	-	-	-	-	-	-	-	-	-
283	LOC106603727	39585	2018827	ssa04	63085403	63095347	n_high	n_low	OK	23.7781	38.3194	0.688442	0.0054	0.0301712	yes	ssa04	63085404	63095347	-	protein_coding	ubiquitin carboxyl-terminal hydrolase 2-like	-	Uncharacterized protein {ECO:0000313|EMBL:CDQ70094.1};	Oncorhynchus mykiss (Rainbow trout) (Salmo gairdneri)			GO:0006511;GO:0016579	IEA:InterPro;protein deubiquitination;ubiquitin-dependent protein catabolic process	GO:0036459	IEA:InterPro;thiol-dependent ubiquitinyl hydrolase activity	PF00443	1;UCH			IPR018200;IPR028889;IPR001394	Peptidase_C19_UCH;USP_CS;USP_dom
284	LOC106603915	39771	2028313	ssa04	74507281	74523181	n_high	n_low	OK	1.04867	0.615849	-0.767911	0.00025	0.00237184	yes	ssa04	74507282	74523181	-	protein_coding	solute carrier family 23 member 1-like	-	Uncharacterized protein {ECO:0000313|EMBL:CDQ66965.1};	Oncorhynchus mykiss (Rainbow trout) (Salmo gairdneri)	GO:0016021	IEA:UniProtKB-KW;integral component of membrane			GO:0070890	IEA:InterPro;sodium-dependent L-ascorbate transmembrane transporter activity	PF00860	1;Xan_ur_permease			IPR006043;IPR029954	SLC23A1;Xant/urac/vitC
285	LOC106604061	39934	2036626	ssa04	82055789	82057917	n_high	n_low	OK	0.569544	0.953147	0.742892	0.00725	0.0381598	yes	ssa04	82055790	82057917	-	lncRNA	uncharacterized LOC106604061%2C transcript variant X2	-		-	-	-	-	-	-	-	-	-	-	-	-	-
286	LOC106604241	40205	2050439	ssa05	9855350	9869537	n_high	n_low	OK	5.6843	9.62788	0.760237	5e-05	0.000577225	yes	ssa05	9862495	9869537	-	lncRNA	uncharacterized LOC106604241	-		-	-	-	-	-	-	-	-	-	-	-	-	-
287	LOC106604289	40232	2051824	ssa05	11226340	11235950	n_high	n_low	OK	0.796232	1.66363	1.06307	0.00175	0.0120898	yes	ssa05	11226341	11235950	-	protein_coding	transcription factor COE1-like isoform X3	-	COE1 {ECO:0000313|EMBL:JAO97619.1};	Poeciliopsis prolifica (blackstripe livebearer)	GO:0005634	IEA:UniProtKB-KW;nucleus	GO:0006355;GO:0007275;GO:0006351	IEA:UniProtKB-KW;multicellular organism development;regulation of transcription, DNA-templated;transcription, DNA-templated	GO:0046872;GO:0003677	IEA:UniProtKB-KW;DNA binding;metal ion binding	PF16423	1;COE1_HLH			IPR032201;IPR003523	COE_HLH;Transcription_factor_COE
288	LOC106604343	40287	2054629	ssa05	13528391	13570882	n_high	n_low	OK	0.927362	1.62692	0.810934	0.0005	0.00427186	yes	ssa05	13528392	13570882	-	protein_coding	tripartite motif-containing protein 16-like isoform X2	-	Fish virus induced TRIM protein {ECO:0000313|EMBL:CAP08935.1	Oncorhynchus mykiss (Rainbow trout) (Salmo gairdneri)	GO:0005622	IEA:InterPro;intracellular			GO:0008270	IEA:InterPro;zinc ion binding	PF00643;PF13765;PF13445;PF00622	1;zf-B_box;zf-RING_UBOX;SPRY;PRY			IPR017907;IPR006574;IPR001841;IPR001870;IPR013320;IPR000315;IPR003877;IPR027370;IPR013083;IPR003879	B30.2/SPRY;Znf_RING_CS;SPRY_dom;PRY;Znf-RING_LisH;Znf_B-box;ConA-like_dom;Butyrophylin;Znf_RING/FYVE/PHD;Znf_RING
289	LOC106604346	40290	2054782	ssa05	13628754	13629777	n_high	n_low	OK	0.583994	1.38757	1.24854	0.00295	0.0185151	yes	ssa05	13628755	13629777	-	protein_coding	E3 ubiquitin/ISG15 ligase TRIM25-like	-	Uncharacterized protein {ECO:0000313|EMBL:CDQ85782.1};	Oncorhynchus mykiss (Rainbow trout) (Salmo gairdneri)	GO:0005622	IEA:InterPro;intracellular			GO:0008270	IEA:InterPro;zinc ion binding	PF00643;PF13445	1;zf-B_box;zf-RING_UBOX			IPR017907;IPR027370;IPR001841;IPR013083;IPR000315	Znf_B-box;Znf-RING_LisH;Znf_RING_CS;Znf_RING/FYVE/PHD;Znf_RING
290	LOC106604357	40362	2058454	ssa05	16299367	16304042	n_high	n_low	OK	8.69649	5.72063	-0.604257	0.00105	0.00793534	yes	ssa05	16299368	16304042	-	protein_coding	thymosin beta	-
291	LOC106604501	40372	2058964	ssa05	18119382	18121322	n_high	n_low	OK	0.258734	1.34533	2.37842	0.00045	0.00391005	yes	ssa05	18119383	18121322	-	protein_coding	ribonuclease-like 3	-	RNase 2 {ECO:0000313|EMBL:ABY55257.1};	Oncorhynchus masou formosanus (Formosan land-locked salmon)					GO:0004519;GO:0003676	IEA:InterPro;IEA:UniProtKB-KW;nucleic acid binding;endonuclease activity	PF00074	1;RnaseA			IPR023411;IPR023412;IPR001427	RNaseA;RNaseA_domain;RNaseA_AS
292	LOC106604576	40527	2066869	ssa05	27545867	27602662	n_high	n_low	OK	3.48729	1.68032	-1.05337	5e-05	0.000577225	yes	ssa05	27545868	27602662	-	protein_coding	gamma-aminobutyric acid receptor subunit alpha-2-like isoform X3	-	Uncharacterized protein {ECO:0000313|EMBL:CDQ61760.1};	Oncorhynchus mykiss (Rainbow trout) (Salmo gairdneri)	GO:0016021;GO:0030054;GO:0045202;GO:0005886	IEA:UniProtKB-KW;synapse;cell junction;plasma membrane;integral component of membrane	GO:0006821;GO:0007214	IEA:InterPro;chloride transport;gamma-aminobutyric acid signaling pathway	GO:0005230;GO:0004890	IEA:InterPro;GABA-A receptor activity;extracellular ligand-gated ion channel activity	PF02931;PF02932	1;Neur_chan_memb;Neur_chan_LBD			IPR018000;IPR006028;IPR006029;IPR006202;IPR006201;IPR005432;IPR001390	GABAAa_rcpt;Neurotransmitter_ion_chnl_CS;Neurotrans-gated_channel_TM;GABBAa2_rcpt;GABAA/Glycine_rcpt;Neur_channel;Neur_chan_lig-bd
293	LOC106604796	40563	2068705	ssa05	29215334	29219469	n_high	n_low	OK	1.78229	0.336751	-2.40397	5e-05	0.000577225	yes	ssa05	29215335	29219469	-	protein_coding	zonadhesin-like	-	Uncharacterized protein {ECO:0000313|Ensembl:ENSDARP00000103	Danio rerio (Zebrafish) (Brachydanio rerio)									dre:100142646	-
294	LOC106604873	40795	2080537	ssa05	36022453	36024764	n_high	n_low	OK	0.348137	0.829937	1.25335	5e-05	0.000577225	yes	ssa05	36022454	36024764	-	lncRNA	uncharacterized LOC106604873	-		-	-	-	-	-	-	-	-	-	-	-	-	-
295	LOC106604914	40861	2083945	ssa05	39060983	39289487	n_high	n_low	OK	1.48914	2.33025	0.646005	0.00015	0.00152788	yes	ssa05	39060984	39289487	-	protein_coding	collagen alpha-1(XXIII) chain-like isoform X8	-	Uncharacterized protein {ECO:0000313|Ensembl:ENSDARP00000136	Danio rerio (Zebrafish) (Brachydanio rerio)							PF01391	6;Collagen			IPR008160	Collagen
296	LOC106605032	40985	2090227	ssa05	46770940	46928340	n_high	n_low	OK	3.74136	1.94105	-0.946727	5e-05	0.000577225	yes	ssa05	46770941	46928340	-	protein_coding	NADP-dependent malic enzyme-like	-		Oncorhynchus mykiss (Rainbow trout) (Salmo gairdneri)			GO:0006108	IEA:InterPro;malate metabolic process	GO:0004471;GO:0046872;GO:0004470;GO:0051287	IEA:UniProtKB-KW;IEA:InterPro;NAD binding;malate dehydrogenase (decarboxylating) (NAD+) activity;malic enzyme activity;IDA:AgBase;metal ion binding	PF00390;PF03949	Malic_M;1;malic			IPR001891;IPR012302;IPR015884;IPR012301;IPR016040	NAD(P)-bd_dom;Malic_OxRdtase;Malic_N_dom;Malic_NAD-bd;Malic_enzyme_CS
297	LOC106605105	41053	2093695	ssa05	50151746	50160203	n_high	n_low	OK	0.556413	0.92937	0.740096	0.00385	0.0229782	yes	ssa05	50151747	50160203	-	protein_coding	cytochrome P450 4B1-like isoform X2	-	Uncharacterized protein {ECO:0000313|EMBL:CDQ58410.1};	Oncorhynchus mykiss (Rainbow trout) (Salmo gairdneri)	GO:0016021	IEA:UniProtKB-KW;integral component of membrane			GO:0016705;GO:0020037;GO:0005506;GO:0004497	IEA:UniProtKB-KW;IEA:InterPro;oxidoreductase activity, acting on paired donors, with incorporation or reduction of molecular oxygen;monooxygenase activity;iron ion binding;heme binding	PF00067	1;p450			IPR001128;IPR002401;IPR017972	Cyt_P450_CS;Cyt_P450_E_grp-I;Cyt_P450
298	LOC106605225	30441	1552483	ssa01	53011400	53014589	n_high	n_low	OK	1.58884	0.873635	-0.862873	0.0007	0.00566641	yes	ssa01	53011401	53014589	-	protein_coding	cytochrome c oxidase subunit 7A-related protein%2C mitochondrial	-	Cytochrome c oxidase subunit VIIa-related protein, mitochond	Salmo salar (Atlantic salmon)	GO:0016021;GO:0005746	IEA:InterPro;IEA:UniProtKB-KW;mitochondrial respiratory chain;integral component of membrane			GO:0004129	IEA:InterPro;cytochrome-c oxidase activity					IPR017267;IPR003177	Cyt_c_oxidase_su7a-rel_mt;Cyt_c_oxidase_su7a
299	LOC106605541	41488	2115880	ssa05	63864223	63868815	n_high	n_low	OK	0.464821	0.990383	1.09131	0.0011	0.00824957	yes	ssa05	63864224	63868815	-	protein_coding	actin-binding Rho-activating protein-like	-	Uncharacterized protein {ECO:0000313|EMBL:CDQ76069.1};	Oncorhynchus mykiss (Rainbow trout) (Salmo gairdneri)							PF14705	Costars;1			IPR027817	Costars_dom
300	LOC106605687	41639	2123581	ssa05	67841955	67845089	n_high	n_low	OK	0.266866	1.3204	2.30679	0.00015	0.00152788	yes	ssa05	67841956	67845089	-	protein_coding	uncharacterized protein LOC106605687	-	Apolipoprotein A-II {ECO:0000313|EMBL:BAH58380.1};	Oncorhynchus mykiss (Rainbow trout) (Salmo gairdneri)
301	LOC106606171	42131	2148673	ssa05	79900726	79906416	n_high	n_low	OK	38.96	8.3259	-2.22631	5e-05	0.000577225	yes	ssa05	79900727	79906416	-	protein_coding	beta-microseminoprotein-like	-	Beta-microseminoprotein {ECO:0000313|EMBL:ACO13654.1};	Esox lucius (Northern pike)							PF05825	PSP94;1			IPR008735	PSP94
302	LOC106606685	42633	2174275	ssa06	17740167	17742954	n_high	n_low	OK	0.418777	1.24416	1.57092	0.00325	0.0200352	yes	ssa06	17740168	17742954	-	lncRNA	uncharacterized LOC106606685	-		-	-	-	-	-	-	-	-	-	-	-	-	-
303	LOC106606746	42703	2177845	ssa06	19840799	19856155	n_high	n_low	OK	0.55882	1.15314	1.04512	0.00015	0.00152788	yes	ssa06	19840800	19856155	-	protein_coding	interferon-induced protein 44-like	-	Uncharacterized protein {ECO:0000313|Ensembl:ENSPFOP00000006	Poecilia formosa (Amazon molly) (Limia formosa)											IPR027417	P-loop_NTPase
304	LOC106606762	42723	2178865	ssa06	20680346	20701068	n_high	n_low	OK	3.46416	0.831337	-2.059	5e-05	0.000577225	yes	ssa06	20680347	20701068	-	transcribed_pseudogene	Ig mu chain C region membrane-bound form-like	-		-	-	-	-	-	-	-	-	-	-	-	-	-
305	LOC106606767	42719	2178661	ssa06	20521508	20532175	n_high	n_low	OK	17.4933	8.92007	-0.971676	5e-05	0.000577225	yes	ssa06	20521509	20532175	-	protein_coding	uncharacterized protein LOC106606767	-	Uncharacterized protein {ECO:0000313|EMBL:CDR00989.1};	Oncorhynchus mykiss (Rainbow trout) (Salmo gairdneri)							PF07654	3;C1-set			IPR007110;IPR013783;IPR003597	Ig-like_dom;Ig-like_fold;Ig_C1-set
306	LOC106606782	42730	2179222	ssa06	21085560	21086379	n_high	n_low	OK	21.9311	9.29997	-1.23768	0.00085	0.00666361	yes	ssa06	21085561	21086379	-	V_segment	Ig heavy chain V-I region HG3-like	Ig heavy chain V-I region HG3-like	Uncharacterized protein {ECO:0000313|EMBL:CDQ97131.1};	Oncorhynchus mykiss (Rainbow trout) (Salmo gairdneri)							PF07686	1;V-set			IPR007110;IPR013783;IPR013106;IPR003599	Ig_V-set;Ig-like_dom;Ig_sub;Ig-like_fold
307	LOC106606838	42902	2187994	ssa06	23680200	23710974	n_high	n_low	OK	1.12197	2.0216	0.849464	0.00205	0.0137569	yes	ssa06	23680201	23710974	-	protein_coding	uncharacterized protein LOC106606838 isoform X1	-
308	LOC106606900	42955	2190697	ssa06	24880605	24885367	n_high	n_low	OK	0.305476	1.04652	1.77647	0.00035	0.00316048	yes	ssa06	24880606	24885367	-	protein_coding	myosin regulatory light chain 2%2C skeletal muscle isoform type 2-like	-	Myosin regulatory light chain 2 {ECO:0000313|EMBL:CAD89610.1	Salmo salar (Atlantic salmon)					GO:0005509	IEA:InterPro;calcium ion binding	PF13405	1;EF-hand_6			IPR018247;IPR002048;IPR011992	EF_hand_dom;EF_Hand_1_Ca_BS;EF-hand-dom_pair
309	LOC106607078	43139	2200081	ssa06	30724167	30740510	n_high	n_low	OK	0.442429	0.693769	0.649008	0.00355	0.021517	yes	ssa06	30724168	30740510	-	protein_coding	ral guanine nucleotide dissociation stimulator-like 1 isoform X2	-	Uncharacterized protein {ECO:0000313|EMBL:CDQ58299.1};	Oncorhynchus mykiss (Rainbow trout) (Salmo gairdneri)	GO:0005622	IEA:GOC;intracellular	GO:0007264	IEA:InterPro;small GTPase mediated signal transduction	GO:0005085	IEA:InterPro;guanyl-nucleotide exchange factor activity	PF00618;PF00788;PF00617	1;RasGEF_N;RasGEF;RA			IPR029071;IPR023578;IPR001895;IPR000651;IPR000159	Ras-like_Gua-exchang_fac_N;Ubiquitin-rel_dom;RASGEF_cat_dom;Ras_GEF_dom;RA_dom
310	LOC106607170	43233	2204867	ssa06	33486039	33534873	n_high	n_low	OK	4.16891	2.70573	-0.623651	0.005	0.0283596	yes	ssa06	33486040	33505100	-	protein_coding	uncharacterized protein LOC106607170 isoform X3	-	Uncharacterized protein {ECO:0000313|EMBL:CDQ75087.1};	Oncorhynchus mykiss (Rainbow trout) (Salmo gairdneri)
311	LOC106607202	43200	2203192	ssa06	32450119	32458988	n_high	n_low	OK	15.0217	7.34778	-1.03167	5e-05	0.000577225	yes	ssa06	32450120	32458988	-	protein_coding	retinol dehydrogenase 8-like	-	Uncharacterized protein {ECO:0000313|Ensembl:ENSGACP00000013	Gasterosteus aculeatus (Three-spined stickleback)	GO:0005737	IEA:InterPro;cytoplasm	GO:0006703	IEA:InterPro;estrogen biosynthetic process	GO:0004303	IEA:InterPro;estradiol 17-beta-dehydrogenase activity	PF00106	1;adh_short			IPR020904;IPR016040;IPR011348;IPR002347	NAD(P)-bd_dom;SDR_fam;17beta_DH;Sc_DH/Rdtase_CS
312	LOC106607236	43306	2208598	ssa06	34516967	34519580	n_high	n_low	OK	2.37954	7.82903	1.71815	5e-05	0.000577225	yes	ssa06	34516968	34519580	-	protein_coding	hemoglobin subunit beta-1-like	-	Beta-globin {ECO:0000313|EMBL:CAA65953.1};Beta-globin {ECO:0	Salmo salar (Atlantic salmon)	GO:0005833	IEA:InterPro;hemoglobin complex			GO:0020037;GO:0005506;GO:0005344;GO:0019825	IEA:UniProtKB-KW;IEA:InterPro;oxygen transporter activity;iron ion binding;oxygen binding;heme binding	PF00042	1;Globin			IPR009050;IPR000971;IPR002337;IPR012292	Haemoglobin_b;Globin/Proto;Globin;Globin-like
313	LOC106607244	43466	2216758	ssa06	39226089	39254904	n_high	n_low	OK	0.526734	1.07018	1.0227	5e-05	0.000577225	yes	ssa06	39226090	39254904	-	protein_coding	1-phosphatidylinositol 4%2C5-bisphosphate phosphodiesterase delta-3-A-like	-		Paralichthys olivaceus (Bastard halibut) (Hippoglossus olivaceus)	GO:0005622	IEA:GOC;intracellular	GO:0016042;GO:0035556	IEA:UniProtKB-KW;IEA:InterPro;lipid catabolic process;intracellular signal transduction	GO:0004435;GO:0005509;GO:0004871	IEA:UniProtKB-KW;IEA:InterPro;phosphatidylinositol phospholipase C activity;signal transducer activity;IEA:UniProtKB-EC;calcium ion binding	PF00388;PF00168;PF00387	PI-PLC-Y;1;PI-PLC-X;C2			IPR000909;IPR018247;IPR002048;IPR011992;IPR001192;IPR001711;IPR001849;IPR017946;IPR011993;IPR000008	PLC-like_Pdiesterase_TIM-brl;PH_dom-like;EF-hand-dom_pair;PI-PLC_fam;PLipase_C_Pinositol-sp_Y;C2_dom;EF_hand_dom;PH_domain;EF_Hand_1_Ca_BS;PLipase_C_PInositol-sp_X_dom
314	LOC106607252	43458	2216350	ssa06	39032880	39038002	n_high	n_low	OK	11.4727	7.38197	-0.636129	0.0003	0.00277204	yes	ssa06	39032881	39038002	-	protein_coding	ADP-ribosylation factor-like protein 5B isoform X2	-	Uncharacterized protein {ECO:0000313|EMBL:CDQ88448.1};	Oncorhynchus mykiss (Rainbow trout) (Salmo gairdneri)	GO:0005622	IEA:InterPro;intracellular	GO:0007264;GO:0015031	IEA:InterPro;protein transport;small GTPase mediated signal transduction	GO:0005525	IEA:UniProtKB-KW;GTP binding	PF00025	1;Arf			IPR024156;IPR005225;IPR027417;IPR006689	Small_GTPase_ARF/SAR;Small_GTP-bd_dom;P-loop_NTPase;Small_GTPase_ARF
315	LOC106607367	43316	2209108	ssa06	34662472	34666071	n_high	n_low	OK	0.333403	4.47665	3.74708	5e-05	0.000577225	yes	ssa06	34662473	34666071	-	protein_coding	serotonin N-acetyltransferase-like	-	Arylalkylamine N-acetyltransferase {ECO:0000313|EMBL:AAD2533	Oncorhynchus mykiss (Rainbow trout) (Salmo gairdneri)					GO:0004059	aralkylamine N-acetyltransferase activity;IEA:UniProtKB-EC	PF00583	1;Acetyltransf_1			IPR000182;IPR016181	Acyl_CoA_acyltransferase;GNAT_dom
316	LOC106607459	43565	2221807	ssa06	42361507	42408317	n_high	n_low	OK	4.10121	6.58132	0.682327	5e-05	0.000577225	yes	ssa06	42361508	42408317	-	protein_coding	microtubule-associated protein tau-like isoform X1	-		Oncorhynchus mykiss (Rainbow trout) (Salmo gairdneri)	GO:0005874;GO:0005737	IEA:UniProtKB-KW;microtubule;cytoplasm					PF00418	4;Tubulin-binding			IPR027324;IPR001084	MAP2/MAP4/Tau;MAP_tubulin-bd_rpt
317	LOC106607495	43504	2218696	ssa06	40456493	40460711	n_high	n_low	OK	1.83968	1.09635	-0.746749	0.0025	0.0161805	yes	ssa06	40456494	40460711	-	protein_coding	uncharacterized protein LOC106607495 isoform X2	-	Uncharacterized protein {ECO:0000313|EMBL:CDQ74025.1};	Oncorhynchus mykiss (Rainbow trout) (Salmo gairdneri)	GO:0000776	IEA:InterPro;kinetochore	GO:0007093	IEA:InterPro;mitotic cell cycle checkpoint			PF15556	1;Zwint			IPR029092	Zwint-1
318	LOC106607589	43672	2227264	ssa06	47765840	47769257	n_high	n_low	OK	1.49431	0.91458	-0.708302	0.00495	0.0281359	yes	ssa06	47765841	47769257	-	protein_coding	H2.0-like homeobox protein isoform X2	-	Uncharacterized protein {ECO:0000313|EMBL:CDQ78124.1};	Oncorhynchus mykiss (Rainbow trout) (Salmo gairdneri)	GO:0005634	IEA:UniProtKB-SubCell;nucleus	GO:0006355	IEA:InterPro;regulation of transcription, DNA-templated	GO:0043565	IEA:InterPro;sequence-specific DNA binding	PF00046	1;Homeobox			IPR020479;IPR001356;IPR017970;IPR000047;IPR009057	HTH_motif;Homeobox_CS;Homeodomain-like;Homeobox_metazoa;Homeobox_dom
319	LOC106607699	43763	2231905	ssa06	52587846	52611624	n_high	n_low	OK	2.86945	1.88067	-0.609525	0.00055	0.00463004	yes	ssa06	52587847	52611624	-	protein_coding	5'-nucleotidase-like isoform X2	-	Uncharacterized protein {ECO:0000313|EMBL:CDQ90916.1};	Oncorhynchus mykiss (Rainbow trout) (Salmo gairdneri)			GO:0009166	IEA:InterPro;nucleotide catabolic process	GO:0046872;GO:0000166;GO:0016788	IEA:UniProtKB-KW;IEA:InterPro;hydrolase activity, acting on ester bonds;nucleotide binding;metal ion binding	PF02872;PF00149	1;Metallophos;5_nucleotid_C			IPR029052;IPR004843;IPR006146;IPR008334;IPR006179	5'-Nucleotdase_CS;Metallo-depent_PP-like;5_nucleotidase/apyrase;5'-Nucleotdase_C;Calcineurin-like_PHP_apaH
320	LOC106607861	43976	2242768	ssa06	60874554	60876765	n_high	n_low	OK	0.660276	1.21241	0.876742	0.007	0.0371034	yes	ssa06	60874555	60876765	-	protein_coding	transcription factor 23-like	-	Uncharacterized protein {ECO:0000313|EMBL:CDQ56853.1};	Oncorhynchus mykiss (Rainbow trout) (Salmo gairdneri)							PF00010	HLH;1			IPR011598	bHLH_dom
321	LOC106608447	44557	2272399	ssa07	1887514	1889908	n_high	n_low	OK	0.638028	0.268652	-1.24788	0.00225	0.0148529	yes	ssa07	1887515	1889908	-	protein_coding	short transient receptor potential channel 5-like	-	Short transient receptor potential channel 5 {ECO:0000313|EM	Larimichthys crocea (Large yellow croaker) (Pseudosciaena crocea)	GO:0016021	IEA:UniProtKB-KW;integral component of membrane			GO:0005262	IEA:InterPro;calcium channel activity	PF00520	1;Ion_trans			IPR002153;IPR005821;IPR004729;IPR005461	TRPC_channel;Ion_trans_dom;TRPC5_channel;TRP_channel
322	LOC106608457	44578	2273470	ssa07	2945756	2948739	n_high	n_low	OK	0.999325	1.56165	0.644048	0.00395	0.0234609	yes	ssa07	2945757	2948739	-	protein_coding	basic proline-rich protein-like	-
323	LOC106608838	45005	2295247	ssa07	20457803	20467430	n_high	n_low	OK	1.97054	1.24642	-0.660799	0.00915	0.0458669	yes	ssa07	20457804	20467430	-	protein_coding	ubiquitin carboxyl-terminal hydrolase 17-like protein E isoform X1	-	Uncharacterized protein {ECO:0000313|EMBL:CDQ76050.1};	Oncorhynchus mykiss (Rainbow trout) (Salmo gairdneri)			GO:0006511;GO:0016579	IEA:InterPro;protein deubiquitination;ubiquitin-dependent protein catabolic process	GO:0036459	IEA:InterPro;thiol-dependent ubiquitinyl hydrolase activity	PF00443	UCH;2			IPR018200;IPR028889;IPR001394	Peptidase_C19_UCH;USP_CS;USP_dom
324	LOC106608947	45129	2301571	ssa07	23205703	23213642	n_high	n_low	OK	2.83648	5.20013	0.874448	5e-05	0.000577225	yes	ssa07	23205704	23213642	-	protein_coding	plasminogen activator inhibitor 1-like	-	Uncharacterized protein {ECO:0000313|EMBL:CDQ64004.1};	Oncorhynchus mykiss (Rainbow trout) (Salmo gairdneri)	GO:0005615	IEA:InterPro;extracellular space					PF00079	1;Serpin			IPR023795;IPR023796;IPR000215	Serpin_CS;Serpin_dom;Serpin_fam
325	LOC106609235	45380	2314372	ssa07	34668907	34674419	n_high	n_low	OK	18.9271	7.08691	-1.41723	5e-05	0.000577225	yes	ssa07	34668908	34674419	-	protein_coding	suppressor APC domain-containing protein 1-like	-	Uncharacterized protein {ECO:0000313|EMBL:CDQ79198.1};	Oncorhynchus mykiss (Rainbow trout) (Salmo gairdneri)											IPR026828	Suppressor_APCD_1/2
326	LOC106609418	45633	2327275	ssa07	43369904	43379838	n_high	n_low	OK	0.693783	0.281192	-1.30293	0.0084	0.0428682	yes	ssa07	43369905	43379838	-	protein_coding	putative ferric-chelate reductase 1	-	Uncharacterized protein {ECO:0000313|EMBL:CDQ73022.1};	Oncorhynchus mykiss (Rainbow trout) (Salmo gairdneri)	GO:0016021	IEA:UniProtKB-KW;integral component of membrane	GO:0055114	IEA:UniProtKB-KW;oxidation-reduction process			PF03351;PF02014	Reeler;1;DOMON			IPR005018;IPR002861;IPR006593	Reeler_dom;DOMON_domain;Cyt_b561/ferric_Rdtase_TM
327	LOC106609427	45624	2326816	ssa07	43067606	43068150	n_high	n_low	OK	27.0198	13.998	-0.948793	0.0002	0.0019586	yes	ssa07	43067607	43068150	-	V_segment	Ig kappa chain V-III region MOPC 63-like	Ig kappa chain V-III region MOPC 63-like	Uncharacterized protein {ECO:0000313|EMBL:CDQ97401.1};	Oncorhynchus mykiss (Rainbow trout) (Salmo gairdneri)							PF07686	1;V-set			IPR007110;IPR013783;IPR013106;IPR003599	Ig_V-set;Ig-like_dom;Ig_sub;Ig-like_fold
328	LOC106609489	45672	2329264	ssa07	45058898	45062367	n_high	n_low	OK	1.33401	2.3916	0.842209	0.0019	0.0129339	yes	ssa07	45058899	45062367	-	protein_coding	LOW QUALITY PROTEIN: bile acid-CoA:amino acid N-acyltransferase-like	-	Si:dkey-183c16.7 protein {ECO:0000313|EMBL:AAI54022.1};	Danio rerio (Zebrafish) (Brachydanio rerio)							PF04775;PF08840	1;BAAT_C;Bile_Hydr_Trans			IPR006862;IPR014940;IPR029058	Thio_Ohase/aa_AcTrfase;BAAT_C;AB_hydrolase
329	LOC106609496	45673	2329315	ssa07	45063330	45078405	n_high	n_low	OK	4.67089	7.23805	0.631902	0.0012	0.008862	yes	ssa07	45063331	45078405	-	protein_coding	protein FAM180A-like	-	UNQ1940/PRO4423 {ECO:0000313|EMBL:ACO13394.1};	Esox lucius (Northern pike)							PF15173	1;FAM180			IPR029170	FAM180
330	LOC106609554	45723	2331865	ssa07	46486453	46487893	n_high	n_low	OK	13.0318	6.66467	-0.96743	5e-05	0.000577225	yes	ssa07	46486454	46487893	-	transcribed_pseudogene	Ig kappa-b4 chain C region-like	-		-	-	-	-	-	-	-	-	-	-	-	-	-
331	LOC106609555	45724	2331916	ssa07	46493530	46497112	n_high	n_low	OK	25.6726	4.28733	-2.58208	5e-05	0.000577225	yes	ssa07	46493531	46497112	-	V_segment	Ig kappa chain V region K29-213-like	Ig kappa chain V region K29-213-like	Uncharacterized protein {ECO:0000313|EMBL:CDQ96730.1};	Oncorhynchus mykiss (Rainbow trout) (Salmo gairdneri)							PF07686	1;V-set			IPR007110;IPR013783;IPR013106;IPR003599	Ig_V-set;Ig-like_dom;Ig_sub;Ig-like_fold
332	LOC106609709	45912	2341504	ssa07	52387903	52388968	n_high	n_low	OK	2.64166	1.05169	-1.32874	5e-05	0.000577225	yes	ssa07	52387904	52388968	-	protein_coding	complement C1q-like protein 2	-	Uncharacterized protein {ECO:0000313|EMBL:CDQ95930.1};	Oncorhynchus mykiss (Rainbow trout) (Salmo gairdneri)							PF00386	1;C1q			IPR008983;IPR001073	Tumour_necrosis_fac-like_dom;C1q_dom
333	LOC106609755	45959	2343901	ssa07	54542153	54546684	n_high	n_low	OK	5.05446	1.66055	-1.6059	5e-05	0.000577225	yes	ssa07	54542154	54546684	-	pseudogene	-	-		-	-	-	-	-	-	-	-	-	-	-	-	-
334	LOC106610175	46369	2364811	ssa08	12246248	12256893	n_high	n_low	OK	1.21508	0.728754	-0.737547	0.0031	0.0192825	yes	ssa08	12246249	12256893	-	protein_coding	transmembrane protein 154-like	-	Uncharacterized protein {ECO:0000313|EMBL:CDQ79858.1};	Oncorhynchus mykiss (Rainbow trout) (Salmo gairdneri)	GO:0016021	IEA:UniProtKB-KW;integral component of membrane					PF15102	1;TMEM154			IPR028064	TMEM154
335	LOC106610204	46397	2366239	ssa08	14048695	14050870	n_high	n_low	OK	1.13168	0.680623	-0.733543	0.0096	0.0476577	yes	ssa08	14048696	14050870	-	protein_coding	mucin-5AC-like	-
336	LOC106610312	46534	2373226	ssa08	18922902	18929032	n_high	n_low	OK	0.490477	0.870059	0.826927	0.00375	0.0224939	yes	ssa08	18922903	18929032	-	pseudogene	-	-		-	-	-	-	-	-	-	-	-	-	-	-	-
337	LOC106610423	46668	2380102	ssa08	22870913	22885313	n_high	n_low	OK	17.8834	11.6582	-0.617272	5e-05	0.000577225	yes	ssa08	22870914	22885313	-	protein_coding	C-type lectin domain family 4 member M-like	-	C-type lectin domain family 4 member M-like {ECO:0000313|EMB	Scleropages formosus (Asian bonytongue)					GO:0030246	IEA:UniProtKB-KW;carbohydrate binding	PF00059	Lectin_C;1			IPR001304;IPR016187;IPR016186	C-type_lectin;C-type_lectin-like;C-type_lectin_fold
338	LOC106610462	46677	2380519	ssa08	23354210	23357762	n_high	n_low	OK	0.262666	0.816879	1.63689	0.0018	0.012371	yes	ssa08	23354211	23357762	-	protein_coding	up-regulator of cell proliferation-like	-	Uncharacterized protein {ECO:0000313|EMBL:CDQ97649.1};	Oncorhynchus mykiss (Rainbow trout) (Salmo gairdneri)					GO:0005525	IEA:InterPro;GTP binding	PF05879	1;RHD3			IPR027417;IPR008803;IPR030383	G_VLIG_dom;P-loop_NTPase;RHD3/Sey1
339	LOC106610539	46760	2384752	ssa08	25212513	25238196	n_high	n_low	OK	1.15701	0.6698	-0.788599	5e-05	0.000577225	yes	ssa08	25212514	25238196	-	protein_coding	interferon-induced very large GTPase 1-like	-	Uncharacterized protein {ECO:0000313|EMBL:CDQ87894.1};	Oncorhynchus mykiss (Rainbow trout) (Salmo gairdneri)					GO:0005525	IEA:InterPro;GTP binding	PF05879	1;RHD3			IPR027417;IPR008803;IPR030383	G_VLIG_dom;P-loop_NTPase;RHD3/Sey1
340	LOC106611040	47181	2406215	ssa09	22679945	22689361	n_high	n_low	OK	2.89051	0.845932	-1.77271	0.0001	0.00107212	yes	ssa09	22679946	22684369	-	protein_coding	uncharacterized protein LOC106611040 isoform X3	-	Uncharacterized protein {ECO:0000313|EMBL:CDQ92321.1};	Oncorhynchus mykiss (Rainbow trout) (Salmo gairdneri)	GO:0016021	IEA:UniProtKB-KW;integral component of membrane					PF00059	Lectin_C;1			IPR001304;IPR016187;IPR016186	C-type_lectin;C-type_lectin-like;C-type_lectin_fold
341	LOC106611978	48248	2460640	ssa09	71588027	71640363	n_high	n_low	OK	6.53271	11.3986	0.803108	5e-05	0.000577225	yes	ssa09	71588028	71640363	-	protein_coding	fibroblast growth factor receptor-like 1	-	Fibroblast growth factor receptor-like 1 {ECO:0000313|EMBL:A	Ctenopharyngodon idella (Grass carp) (Leuciscus idella)	GO:0016021	IEA:UniProtKB-KW;integral component of membrane					PF07679	I-set;2			IPR003598;IPR007110;IPR013783;IPR003599;IPR013098	Ig_I-set;Ig-like_dom;Ig_sub2;Ig_sub;Ig-like_fold
342	LOC106612328	48616	2479408	ssa09	90637028	90638403	n_high	n_low	OK	1.26278	2.30265	0.866695	5e-05	0.000577225	yes	ssa09	90637029	90638403	-	protein_coding	golgin subfamily A member 6-like protein 22	-	Uncharacterized protein {ECO:0000313|EMBL:CDQ98933.1};	Oncorhynchus mykiss (Rainbow trout) (Salmo gairdneri)
343	LOC106612380	48671	2482213	ssa09	94015516	94020094	n_high	n_low	OK	2.70535	0.733953	-1.88206	0.0001	0.00107212	yes	ssa09	94015517	94020094	-	lncRNA	uncharacterized LOC106612380	-		-	-	-	-	-	-	-	-	-	-	-	-	-
344	LOC106612647	31052	1583644	ssa01	92554412	92575584	n_high	n_low	OK	15.5307	24.6942	0.669046	0.0093	0.0464636	yes	ssa01	92554413	92575584	-	protein_coding	uncharacterized protein LOC106612647 isoform X2	-	Uncharacterized protein {ECO:0000313|EMBL:CDQ64683.1};	Oncorhynchus mykiss (Rainbow trout) (Salmo gairdneri)							PF15274	1;MLIP			IPR029331	MLIP
345	LOC106612865	49108	2504500	ssa09	111164787	111174816	n_high	n_low	OK	3.18475	1.75667	-0.858336	5e-05	0.000577225	yes	ssa09	111164788	111174816	-	protein_coding	T-box transcription factor TBX2b-like isoform X4	-	Uncharacterized protein {ECO:0000313|EMBL:CDQ80928.1};	Oncorhynchus mykiss (Rainbow trout) (Salmo gairdneri)	GO:0005634	IEA:UniProtKB-SubCell;nucleus	GO:0006351	IEA:UniProtKB-KW;transcription, DNA-templated	GO:0003677;GO:0003700	IEA:InterPro;IEA:UniProtKB-KW;transcription factor activity, sequence-specific DNA binding;DNA binding	PF00907;PF12598	T-box;1;TBX			IPR001699;IPR018186;IPR002070;IPR008967;IPR022582	TF_T-box;TF_Brachyury;TBX;TF_T-box_CS;p53-like_TF_DNA-bd
346	LOC106613343	49625	2530951	ssa09	137122116	137171864	n_high	n_low	OK	0.505334	0.905253	0.841084	0.0002	0.0019586	yes	ssa09	137122117	137171864	-	protein_coding	ryanodine receptor 1-like	-	Ryanodine receptor 2 {ECO:0000313|EMBL:JAR23172.1};	Fundulus heteroclitus (Killifish) (Mummichog)
347	LOC106613997	31232	1592824	ssa01	102810321	102813767	n_high	n_low	OK	2.32966	1.4369	-0.697161	0.00255	0.0164454	yes	ssa01	102810322	102813767	-	protein_coding	hematopoietically-expressed homeobox protein hhex-like	-	Hematopoietically-expressed homeobox protein hhex {ECO:00003	Salmo salar (Atlantic salmon)	GO:0005634	IEA:UniProtKB-SubCell;nucleus	GO:0006355	IEA:InterPro;regulation of transcription, DNA-templated	GO:0043565	IEA:InterPro;sequence-specific DNA binding	PF00046	1;Homeobox			IPR020479;IPR001356;IPR017970;IPR009057	Homeobox_CS;Homeodomain-like;Homeobox_metazoa;Homeobox_dom
348	LOC106614002	50036	2551828	ssa10	18771218	18775864	n_high	n_low	OK	1.8127	0.799929	-1.1802	5e-05	0.000577225	yes	ssa10	18771219	18775864	-	protein_coding	granzyme-like protein 2	-	Uncharacterized protein {ECO:0000313|EMBL:CDQ82041.1};	Oncorhynchus mykiss (Rainbow trout) (Salmo gairdneri)					GO:0004252	IEA:InterPro;serine-type endopeptidase activity	PF00089	Trypsin;1			IPR009003;IPR033116;IPR001314;IPR001254;IPR018114	Peptidase_S1_PA;TRYPSIN_SER;TRYPSIN_HIS;Peptidase_S1A;Trypsin_dom
349	lsm8	23259	1186201	jcf1000998847_0_0	3007	6967	n_high	n_low	OK	9.37313	6.18003	-0.600917	0.0012	0.008862	yes	jcf1000998847_0_0	3008	6967	LSM8 homolog%2C U6 small nuclear RNA associated	protein_coding	LSM8 homolog%2C U6 small nuclear RNA associated	-	U6 snRNA-associated Sm-like protein LSm8 {ECO:0000313|EMBL:A	Salmo salar (Atlantic salmon)							PF01423	1;LSM			IPR001163;IPR010920	LSM_dom_euk/arc;LSM_dom
350	mfsd1	69566	3547858	ssa19	54898527	54904823	n_high	n_low	OK	9.74453	5.78895	-0.751292	5e-05	0.000577225	yes	ssa19	54898528	54904823	major facilitator superfamily domain containing 1	protein_coding	major facilitator superfamily domain-containing protein 1	-	Major facilitator superfamily domain-containing protein 1 {E	Salmo salar (Atlantic salmon)	GO:0016021	IEA:UniProtKB-KW;integral component of membrane	GO:0055085	IEA:InterPro;transmembrane transport			PF07690	1;MFS_1			IPR020846;IPR011701	MFS_dom;MFS
351	mfsd1	69566	3547858	ssa19	54898527	54904823	n_high	n_low	OK	9.74453	5.78895	-0.751292	5e-05	0.000577225	yes	ssa09	108391630	108405621	-	protein_coding	major facilitator superfamily domain-containing protein 1 isoform X2	-	Major facilitator superfamily domain-containing protein 1 {E	Salmo salar (Atlantic salmon)	GO:0016021	IEA:UniProtKB-KW;integral component of membrane	GO:0055085	IEA:InterPro;transmembrane transport			PF07690	1;MFS_1			IPR020846;IPR011701	MFS_dom;MFS
352	mmp13	39314	2005006	ssa04	48238242	48244509	n_high	n_low	OK	3.52099	7.86901	1.1602	5e-05	0.000577225	yes	ssa04	48238243	48244509	Collagenase 3	protein_coding	Collagenase 3 precursor	-	Collagenase 3 {ECO:0000313|EMBL:ACI34278.1};	Salmo salar (Atlantic salmon)	GO:0031012;GO:0005581	IEA:InterPro;IEA:UniProtKB-KW;extracellular matrix;collagen trimer			GO:0004222;GO:0005509;GO:0008270	IEA:InterPro;metalloendopeptidase activity;zinc ion binding;calcium ion binding	PF01471;PF00413;PF00045	Hemopexin;1;PG_binding_1;3;Peptidase_M10			IPR001818;IPR002477;IPR021158;IPR024079;IPR021190;IPR000585;IPR016293;IPR018486;IPR018487;IPR006026	Pept_M10_metallopeptidase;Pept_M10A_stromelysin-type;Pept_M10A_Zn_BS;Peptidoglycan-bd-like;Peptidase_Metallo;Hemopexin_CS;MetalloPept_cat_dom;Pept_M10A;Hemopexin-like_dom;Hemopexin-like_repeat
353	mpzl3	71192	3630776	ssa20	48917100	48940981	n_high	n_low	OK	4.79116	7.34609	0.616603	0.00595	0.0326023	yes	ssa20	48921696	48940981	-	protein_coding	myelin protein zero-like protein 3 isoform X1	-	Uncharacterized protein {ECO:0000313|EMBL:CDQ58863.1};	Oncorhynchus mykiss (Rainbow trout) (Salmo gairdneri)	GO:0016021	IEA:UniProtKB-KW;integral component of membrane					PF07686	1;V-set			IPR007110;IPR013783;IPR013106;IPR003599;IPR000920;IPR029862	Myelin_P0-rel;Ig_V-set;MPZL3;Ig-like_dom;Ig_sub;Ig-like_fold
354	myp0	59920	3055912	ssa14	40041098	40062060	n_high	n_low	OK	0.643732	0.237949	-1.43581	0.00135	0.00976957	yes	ssa14	40041099	40062060	Myelin P0 protein	protein_coding	Myelin P0 protein precursor	-	Myelin P0 protein {ECO:0000313|EMBL:ACI33456.1};	Salmo salar (Atlantic salmon)	GO:0005887;GO:0043209	IEA:InterPro;myelin sheath;integral component of plasma membrane					PF07686	1;V-set			IPR029869;IPR007110;IPR013783;IPR013106;IPR003599;IPR000920	P0;Myelin_P0-rel;Ig_V-set;Ig-like_dom;Ig_sub;Ig-like_fold
355	nnmt	39905	2035147	ssa04	80532014	80541686	n_high	n_low	OK	6.67822	10.2278	0.614956	0.00095	0.00730716	yes	ssa04	80532015	80541686	Nicotinamide N-methyltransferase	protein_coding	Nicotinamide N-methyltransferase	-	Nicotinamide N-methyltransferase {ECO:0000313|EMBL:ACM08976.	Salmo salar (Atlantic salmon)					GO:0008168	IEA:UniProtKB-KW;methyltransferase activity	PF01234	1;NNMT_PNMT_TEMT			IPR000940;IPR029063	SAM-dependent_MTases;NNMT_TEMT_trans
356	pcp4	49285	2513527	ssa09	116941846	116990352	n_high	n_low	OK	9.21023	15.2802	0.730352	5e-05	0.000577225	yes	ssa09	116941847	116990352	Brain-specific polypeptide PEP-19	protein_coding	Brain-specific polypeptide PEP-19	-	Uncharacterized protein {ECO:0000313|EMBL:CDQ63536.1};	Oncorhynchus mykiss (Rainbow trout) (Salmo gairdneri)											IPR033236;IPR000048	PCP4;IQ_motif_EF-hand-BS
357	phop1	36660	1869652	ssa03	59291960	59295493	n_high	n_low	OK	0.840938	1.4696	0.805349	0.003	0.0187724	yes	ssa03	59291961	59295493	Probable phosphatase phospho1	protein_coding	Probable phosphatase phospho1	-	Probable phosphatase phospho1 {ECO:0000313|EMBL:ACI33872.1};	Salmo salar (Atlantic salmon)					GO:0016791	IEA:InterPro;phosphatase activity	PF06888	1;Put_Phosphatase			IPR016965;IPR006383;IPR006384;IPR023214	HAD-like_dom;Pase_PHOSPHO-typ;HAD-SF_hydro_IB_PSP-like;PyrdxlP_Pase-rel
358	pih1d1	36447	1858789	ssa03	52686877	52705520	n_high	n_low	OK	10.4992	6.171	-0.766707	5e-05	0.000577225	yes	ssa03	52686878	52705520	-	protein_coding	PIH1 domain-containing protein 1	-	PIH1 domain-containing protein 1 {ECO:0000313|EMBL:ACO14211.	Esox lucius (Northern pike)							PF08190	2;PIH1			IPR012981	PIH1
359	plcd	30980	1579972	ssa01	88160882	88162369	n_high	n_low	OK	7.24094	10.8298	0.580757	0.0014	0.0100663	yes	ssa01	88160883	88162369	1-acyl-sn-glycerol-3-phosphate acyltransferase delta	other	1-acyl-sn-glycerol-3-phosphate acyltransferase delta	-	1-acyl-sn-glycerol-3-phosphate acyltransferase delta {ECO:00	Salmo salar (Atlantic salmon)	GO:0016021	IEA:UniProtKB-KW;integral component of membrane			GO:0016746	IEA:UniProtKB-KW;transferase activity, transferring acyl groups	PF01553	1;Acyltransferase			IPR002123	Plipid/glycerol_acylTrfase
360	pvrl1	77081	3931123	ssa25	33641244	33643209	n_high	n_low	OK	4.85662	2.93027	-0.728919	0.00065	0.00532682	yes	ssa25	33641245	33643209	Poliovirus receptor-related protein 1	protein_coding	Poliovirus receptor-related protein 1	-	Uncharacterized protein {ECO:0000313|Ensembl:ENSGACP00000016	Gasterosteus aculeatus (Three-spined stickleback)	GO:0016021	IEA:UniProtKB-KW;integral component of membrane					PF07686;PF08205	1;V-set;C2-set_2			IPR003598;IPR007110;IPR013783;IPR013162;IPR013106;IPR003599	Ig_V-set;Ig-like_dom;CD80_C2-set;Ig_sub2;Ig_sub;Ig-like_fold
361	pvrl1	77081	3931123	ssa25	33641244	33643209	n_high	n_low	OK	4.85662	2.93027	-0.728919	0.00065	0.00532682	yes	ssa09	139765186	139851185	-	protein_coding	nectin-1	-	Uncharacterized protein {ECO:0000313|Ensembl:ENSGACP00000016	Gasterosteus aculeatus (Three-spined stickleback)	GO:0016021	IEA:UniProtKB-KW;integral component of membrane					PF07686;PF08205	1;V-set;C2-set_2			IPR003598;IPR007110;IPR013783;IPR013162;IPR013106;IPR003599	Ig_V-set;Ig-like_dom;CD80_C2-set;Ig_sub2;Ig_sub;Ig-like_fold
362	r1441	45008	2295400	ssa07	20585724	20591265	n_high	n_low	OK	1.07901	5.62427	2.38196	5e-05	0.000577225	yes	ssa07	20585725	20591265	Probable E3 ubiquitin-protein ligase RNF144A-A	protein_coding	Probable E3 ubiquitin-protein ligase RNF144A-A	-	Probable E3 ubiquitin-protein ligase RNF144A-A {ECO:0000313|	Salmo salar (Atlantic salmon)					GO:0046872;GO:0004842;GO:0016874	IEA:InterPro;IEA:UniProtKB-KW;ubiquitin-protein transferase activity;metal ion binding;ligase activity	PF01485	1;IBR			IPR031127;IPR002867	E3_UB_ligase_RBR;IBR_dom
363	rbp2	59235	3020977	ssa14	13884188	13886399	n_high	n_low	OK	2.23523	4.101	0.875551	0.0014	0.0100663	yes	ssa14	13884189	13886399	-	protein_coding	retinol-binding protein 2 isoform X2	-	Uncharacterized protein {ECO:0000313|EMBL:CDQ69025.1};	Oncorhynchus mykiss (Rainbow trout) (Salmo gairdneri)			GO:0006776	IEA:InterPro;vitamin A metabolic process	GO:0016918;GO:0005215	IEA:InterPro;retinal binding;transporter activity	PF00061	1;Lipocalin			IPR000463;IPR000566;IPR031266;IPR012674;IPR031259;IPR011038	Calycin-like;Lipocln_cytosolic_FA-bd_dom;Fatty_acid-bd;Calycin;iLBP;CRBP-II
364	s20aa	70552	3598144	ssa20	22415645	22422928	n_high	n_low	OK	0.425367	0.746331	0.811107	0.0041	0.0241761	yes	ssa20	22415646	22422928	Sodium-dependent phosphate transporter 1-A	protein_coding	Sodium-dependent phosphate transporter 1-A	-		Salmo salar (Atlantic salmon)	GO:0016021	IEA:UniProtKB-KW;integral component of membrane	GO:0006817	IEA:UniProtKB-KW;phosphate ion transport	GO:0005315	IEA:InterPro;inorganic phosphate transmembrane transporter activity	PF01384	1;PHO4			IPR001204	Phos_transporter
365	saca4	60277	3074119	ssa14	54641927	54651414	n_high	n_low	OK	55.6616	32.3021	-0.785053	5e-05	0.000577225	yes	ssa14	54641928	54651414	Sperm acrosome membrane-associated protein 4	protein_coding	Sperm acrosome membrane-associated protein 4 precursor	-	Sperm acrosome membrane-associated protein 4 {ECO:0000313|EM	Salmo salar (Atlantic salmon)
366	2007-09-01	79450	4051934	ssa27	20355479	20413127	n_high	n_low	OK	36.0771	24.1285	-0.580344	0.0001	0.00107212	yes	ssa27	20355480	20413127	Septin-7	protein_coding	Septin-7	-	Septin-7 {ECO:0000313|EMBL:ACI33554.1};	Salmo salar (Atlantic salmon)	GO:0031105	IEA:InterPro;septin complex			GO:0005525	IEA:UniProtKB-KW;GTP binding	PF00735	1;Septin			IPR016491;IPR027417;IPR030379;IPR008115	Septin7;G_SEPTIN_dom;Septin;P-loop_NTPase
367	sfrp1	70866	3614158	ssa20	35245031	35281677	n_high	n_low	OK	1.66083	2.75394	0.72959	5e-05	0.000577225	yes	ssa20	35245032	35281677	Secreted frizzled-related protein 1	protein_coding	Secreted frizzled-related protein 1 precursor	-	Secreted frizzled-related protein 1 {ECO:0000313|EMBL:ACI342	Salmo salar (Atlantic salmon)	GO:0005576	IEA:UniProtKB-KW;extracellular region	GO:0007275;GO:0016055	Wnt signaling pathway;IEA:UniProtKB-KW;multicellular organism development			PF01759;PF01392	Fz;1;NTR			IPR020067;IPR015526;IPR008993;IPR001134;IPR018933	TIMP-like_OB-fold;Netrin_module_non-TIMP;Netrin_domain;Frizzled_dom;Frizzled/SFRP
368	tfpi2	60815	3101557	ssa14	77649751	77655685	n_high	n_low	OK	2.77547	1.58002	-0.812793	0.00025	0.00237184	yes	ssa14	77649752	77655685	-	protein_coding	tissue factor pathway inhibitor 2 isoform X2	-	Tissue factor pathway inhibitor 2 {ECO:0000313|EMBL:ACI66171	Salmo salar (Atlantic salmon)					GO:0004867	IEA:InterPro;serine-type endopeptidase inhibitor activity	PF00014	3;Kunitz_BPTI			IPR020901;IPR002223	Prtase_inh_Kunz-CS;Kunitz_BPTI
369	tm149	41589	2121031	ssa05	66759301	66763048	n_high	n_low	OK	4.22674	2.78282	-0.602996	0.00015	0.00152788	yes	ssa05	66759302	66763048	Transmembrane protein 149	protein_coding	transmembrane protein 149 isoform X1	-	Transmembrane protein 149 {ECO:0000313|EMBL:ACN10933.1};	Salmo salar (Atlantic salmon)	GO:0016021	IEA:UniProtKB-KW;integral component of membrane					PF00020	1;TNFR_c6			IPR001368;IPR011029	TNFR/NGFR_Cys_rich_reg;DEATH-like_dom
370	zdhhc24	40349	2057791	ssa05	16051705	16054899	n_high	n_low	OK	1.734	5.53014	1.67321	5e-05	0.000577225	yes	ssa05	16051706	16054899	-	protein_coding	probable palmitoyltransferase ZDHHC24	-		Oncorhynchus mykiss (Rainbow trout) (Salmo gairdneri)	GO:0016021	IEA:UniProtKB-KW;integral component of membrane			GO:0008270;GO:0019706	IEA:InterPro;protein-cysteine S-palmitoyltransferase activity;zinc ion binding;IEA:UniProtKB-EC	PF01529	1;zf-DHHC			IPR001594	Znf_DHHC_palmitoyltrfase

## Sheet: Supplementary Table 1B IP W4
	gene_ID	X.1	X	contig_ID	gene_Start	gene_END	sample1	sample2	test_Status	FPKM_sample1	FPKM_sample2	log2_FC	p_value	q_value	significant	contig_ID2	start2	end2	description	gene_biotype	product	standard_name	gene_name	blast_species	GO_C_ID	GO_C	GO_P_ID	GO_P	GO_F_ID	GO_F	Pfam_ID	Pfam	KEGG_ID	KEGG	InterPro_ID	InterPro
1	143g2	71461	3644488	ssa20	57921743	57930817	ip_high_1	ip_low_1	OK	6.75097	10.6823	0.662048	0.0097	0.0480485	yes	ssa20	57921744	57930817	14-3-3 protein gamma-2	protein_coding	14-3-3 protein gamma-2	-	Uncharacterized protein {ECO:0000313|EMBL:CDQ59007.1};	Oncorhynchus mykiss (Rainbow trout) (Salmo gairdneri)							PF00244	1;14-3-3			IPR000308;IPR023409;IPR023410	14-3-3_CS;14-3-3_domain;14-3-3
2	4ebp	40278	2054155	ssa05	13018865	13033035	ip_high_1	ip_low_1	OK	43.4322	28.9514	-0.585132	0.00955	0.047462	yes	ssa05	13018866	13033035	eukaryotic translation initiation factor 4E binding protein 3-2	protein_coding	eukaryotic translation initiation factor 4E binding protein 3-2	-	Eukaryotic translation initiation factor 4E-1A-binding prote	Salmo salar (Atlantic salmon)			GO:0045947	IEA:InterPro;negative regulation of translational initiation	GO:0003743	IEA:UniProtKB-KW;translation initiation factor activity	PF05456	1;eIF_4EBP			IPR008606	EIF4EBP
3	4ebp	40278	2054155	ssa05	13018865	13033035	ip_high_1	ip_low_1	OK	43.4322	28.9514	-0.585132	0.00955	0.047462	yes	ssa09	79089856	79096928	eukaryotic translation initiation factor 4E binding protein 3-1	protein_coding	eukaryotic translation initiation factor 4E binding protein 3-1	-	Eukaryotic translation initiation factor 4E-1A-binding prote	Salmo salar (Atlantic salmon)			GO:0045947	IEA:InterPro;negative regulation of translational initiation	GO:0003743	IEA:UniProtKB-KW;translation initiation factor activity	PF05456	1;eIF_4EBP			IPR008606	EIF4EBP
4	4ebp	40278	2054155	ssa05	13018865	13033035	ip_high_1	ip_low_1	OK	43.4322	28.9514	-0.585132	0.00955	0.047462	yes	ssa04	74637804	74641375	Eukaryotic translation initiation factor 4E-1A-binding protein	protein_coding	Eukaryotic translation initiation factor 4E-1A-binding protein	-	Eukaryotic translation initiation factor 4E-1A-binding prote	Salmo salar (Atlantic salmon)			GO:0045947	IEA:InterPro;negative regulation of translational initiation	GO:0003743	IEA:UniProtKB-KW;translation initiation factor activity	PF05456	1;eIF_4EBP			IPR008606	EIF4EBP
5	aadat	45069	2298523	ssa07	21628368	21647451	ip_high_1	ip_low_1	OK	33.6461	18.9465	-0.82851	0.00125	0.00916749	yes	ssa07	21634434	21647451	-	protein_coding	kynurenine/alpha-aminoadipate aminotransferase%2C mitochondrial	-	Uncharacterized protein {ECO:0000313|EMBL:CDQ69838.1};	Oncorhynchus mykiss (Rainbow trout) (Salmo gairdneri)			GO:0009058	IEA:InterPro;biosynthetic process	GO:0003824;GO:0030170	IEA:InterPro;pyridoxal phosphate binding;catalytic activity	PF00155	1;Aminotran_1_2			IPR015424;IPR004839;IPR015422;IPR015421	PyrdxlP-dep_Trfase_major_sub1;PyrdxlP-dep_Trfase_major_sub2;PyrdxlP-dep_Trfase;Aminotransferase_I/II
6	aamdc	49069	2502523	ssa09	109491459	109507940	ip_high_1	ip_low_1	OK	53.6677	29.2623	-0.875011	0.0061	0.0332609	yes	ssa09	109505131	109507940	-	protein_coding	mth938 domain-containing protein	-	Uncharacterized protein {ECO:0000313|EMBL:CDQ84545.1};	Oncorhynchus mykiss (Rainbow trout) (Salmo gairdneri)							PF04430	1;DUF498			IPR007523	NDUFAF3/AAMDC
7	abcf2	35078	1788955	ssa03	6293359	6305698	ip_high_1	ip_low_1	OK	25.0911	40.5225	0.691551	0.0021	0.0140326	yes	ssa03	6293360	6305698	ATP-binding cassette%2C sub-family F (GCN20)%2C member 2	protein_coding	ATP-binding cassette sub-family F member 2	-	ATP-binding cassette sub-family F member 2 {ECO:0000313|EMBL	Salmo salar (Atlantic salmon)					GO:0005524;GO:0016887	IEA:InterPro;IEA:UniProtKB-KW;ATPase activity;ATP binding	PF12848;PF00005	1;ABC_tran_Xtn;ABC_tran;2			IPR032781;IPR003593;IPR003439;IPR027417;IPR017871	ABC_transporter_CS;AAA+_ATPase;ABC_tran_Xtn;P-loop_NTPase;ABC_transporter-like
8	abhd6	74258	3787135	ssa22	60594360	60621068	ip_high_1	ip_low_1	OK	1.94008	3.6514	0.912334	0.0045	0.0260593	yes	ssa22	60594361	60621068	Abhydrolase domain-containing protein 6	protein_coding	Abhydrolase domain-containing protein 6	-	Abhydrolase domain-containing protein 6 {ECO:0000313|EMBL:AC	Salmo salar (Atlantic salmon)	GO:0016021	IEA:UniProtKB-KW;integral component of membrane			GO:0016787	IEA:UniProtKB-KW;hydrolase activity	PF12697	1;Abhydrolase_6			IPR029058;IPR000073	AB_hydrolase_1;AB_hydrolase
9	abi3bp	77147	3934474	ssa25	36712731	36759607	ip_high_1	ip_low_1	OK	9.88799	3.75005	-1.39877	5e-05	0.000577225	yes	ssa25	36712732	36759607	-	protein_coding	target of Nesh-SH3 isoform X2	-	Uncharacterized protein {ECO:0000313|EMBL:CDQ78499.1};	Oncorhynchus mykiss (Rainbow trout) (Salmo gairdneri)							PF00041	1;fn3			IPR013783;IPR003961	FN3_dom;Ig-like_fold
10	acyp2	55134	2811811	ssa12	31321419	31330470	ip_high_1	ip_low_1	OK	38.9368	22.5094	-0.790605	0.00075	0.00600174	yes	ssa12	31321420	31330470	Acylphosphatase-2	protein_coding	acylphosphatase 2 isoform X1	-		Salmo salar (Atlantic salmon)					GO:0003998	acylphosphatase activity;IEA:UniProtKB-EC	PF00708	1;Acylphosphatase			IPR001792;IPR017968;IPR020456	Acylphosphatase-like_dom;Acylphosphatase;Acylphosphatase_CS
11	adora2a	70463	3593590	ssa20	18739491	18745926	ip_high_1	ip_low_1	OK	12.0565	7.02784	-0.778659	0.0009	0.00698777	yes	ssa20	18739492	18745926	-	protein_coding	adenosine receptor A2a	-		Oncorhynchus mykiss (Rainbow trout) (Salmo gairdneri)	GO:0016021;GO:0005886	IEA:UniProtKB-SubCell;IEA:UniProtKB-KW;plasma membrane;integral component of membrane			GO:0001609	IEA:InterPro;G-protein coupled adenosine receptor activity	PF00001	7tm_1;1			IPR001634;IPR017452;IPR000276;IPR001513	Adeno_A2A_rcpt;GPCR_Rhodpsn_7TM;GPCR_Rhodpsn;Adenosn_rcpt
12	adssl2	29773	1518400	ssa01	22296488	22303588	ip_high_1	ip_low_1	OK	46.1399	18.0735	-1.35214	5e-05	0.000577225	yes	ssa01	22296489	22303588	adenylosuccinate synthase like 2	protein_coding	adenylosuccinate synthetase isozyme 1 C	-		Oncorhynchus mykiss (Rainbow trout) (Salmo gairdneri)			GO:0044208	'de novo' AMP biosynthetic process;IEA:UniProtKB-UniPathway	GO:0046872;GO:0005525;GO:0004019	IEA:UniProtKB-KW;adenylosuccinate synthase activity;GTP binding;metal ion binding;IEA:UniProtKB-EC	PF00709	1;Adenylsucc_synt			IPR018220;IPR033128;IPR027417;IPR001114	Adenylosuccinate_synthetase;Adenylosuccin_syn_GTP-bd;P-loop_NTPase;Adenylosuccin_syn_Lys_AS
13	agxt2	58824	3000001	ssa13	99065073	99084841	ip_high_1	ip_low_1	OK	2.11749	0.702769	-1.59123	0.0004	0.0035407	yes	ssa13	99065074	99084841	-	protein_coding	alanine--glyoxylate aminotransferase 2%2C mitochondrial	-	Alanine--glyoxylate aminotransferase 2, mitochondrial {ECO:0	Salmo salar (Atlantic salmon)					GO:0008483;GO:0030170	IEA:UniProtKB-KW;IEA:InterPro;pyridoxal phosphate binding;transaminase activity	PF00202	Aminotran_3;1			IPR015424;IPR005814;IPR015422;IPR015421	PyrdxlP-dep_Trfase_major_sub1;Aminotrans_3;PyrdxlP-dep_Trfase_major_sub2;PyrdxlP-dep_Trfase
14	aidb	70707	3606034	ssa20	28081548	28093562	ip_high_1	ip_low_1	OK	59.9262	37.1248	-0.690803	0.00225	0.0148529	yes	ssa20	28081549	28093562	AIDB protein	protein_coding	AIDB protein	-	AidB {ECO:0000313|EMBL:ACI34013.1};	Salmo salar (Atlantic salmon)					GO:0050660;GO:0003995	IEA:InterPro;IEA:UniProtKB-UniRule;acyl-CoA dehydrogenase activity;flavin adenine dinucleotide binding	PF02770;PF00441	1;Acyl-CoA_dh_1;Acyl-CoA_dh_M			IPR009100;IPR006091;IPR009075	AcylCoA_DH/oxidase_NM_dom;AcylCo_DH/oxidase_C;Acyl-CoA_Oxase/DH_cen-dom
15	alpk2	58828	3000205	ssa13	99259826	99278787	ip_high_1	ip_low_1	OK	0.243003	0.73477	1.59632	0.0003	0.00277204	yes	ssa13	99259827	99278787	-	protein_coding	alpha-protein kinase 2	-	Uncharacterized protein {ECO:0000313|EMBL:CDQ88701.1};	Oncorhynchus mykiss (Rainbow trout) (Salmo gairdneri)
16	apln	47756	2435533	ssa09	51909769	51941596	ip_high_1	ip_low_1	OK	10.5245	17.8962	0.7659	0.0009	0.00698777	yes	ssa09	51909770	51941596	-	protein_coding	apelin	-	Apelin {ECO:0000313|EMBL:AHI62986.1};	Tautogolabrus adspersus (cunner)			GO:0007165	IEA:InterPro;signal transduction			PF15360	1;Apelin			IPR026155	Apelin
17	argi1	80053	4082680	ssa28	4957885	4965283	ip_high_1	ip_low_1	OK	24.8921	13.769	-0.85426	0.0007	0.00566641	yes	ssa28	4957886	4965283	Arginase-1	protein_coding	Arginase-1	-		Salmo salar (Atlantic salmon)			GO:0006525;GO:0000050	IEA:UniProtKB-KW;arginine metabolic process;IEA:UniProtKB-UniPathway;urea cycle	GO:0046872;GO:0004053	IEA:UniProtKB-KW;arginase activity;metal ion binding;IEA:UniProtKB-EC	PF00491	1;Arginase			IPR006035;IPR014033;IPR020855;IPR023696	Ureohydrolase;Arginase;Ureohydrolase_domain;Ureohydrolase_Mn_BS
18	arhgap22	30324	1546501	ssa01	46830048	46844837	ip_high_1	ip_low_1	OK	5.88174	2.40177	-1.29214	5e-05	0.000577225	yes	ssa01	46830049	46844837	-	protein_coding	rho GTPase-activating protein 22	-	Uncharacterized protein {ECO:0000313|EMBL:CDQ66300.1};	Oncorhynchus mykiss (Rainbow trout) (Salmo gairdneri)			GO:0007165	IEA:InterPro;signal transduction			PF00620	1;RhoGAP			IPR008936;IPR000198	RhoGAP_dom;Rho_GTPase_activation_prot
19	arl4c	76734	3913411	ssa25	17619607	17621590	ip_high_1	ip_low_1	OK	2.28645	0.812443	-1.49277	0.00085	0.00666361	yes	ssa25	17619608	17621590	ADP-ribosylation factor-like protein 4C	protein_coding	ADP-ribosylation factor-like protein 4C	-	Uncharacterized protein {ECO:0000313|EMBL:CDQ58460.1};	Oncorhynchus mykiss (Rainbow trout) (Salmo gairdneri)	GO:0005622	IEA:InterPro;intracellular	GO:0007264;GO:0015031	IEA:InterPro;protein transport;small GTPase mediated signal transduction	GO:0005525	IEA:UniProtKB-KW;GTP binding	PF00025	1;Arf			IPR024156;IPR005225;IPR027417;IPR006689	Small_GTPase_ARF/SAR;Small_GTP-bd_dom;P-loop_NTPase;Small_GTPase_ARF
20	arl4d	79995	4079722	ssa28	2557391	2559811	ip_high_1	ip_low_1	OK	4.89556	2.54074	-0.946229	0.0055	0.0306167	yes	ssa28	2557392	2559811	ADP-ribosylation factor-like 4D	protein_coding	ADP-ribosylation factor-like protein 4D	-	ADP-ribosylation factor-like protein 4D {ECO:0000313|EMBL:AC	Salmo salar (Atlantic salmon)	GO:0016020;GO:0005622	IEA:InterPro;intracellular;membrane	GO:0007264;GO:0015031	IEA:InterPro;protein transport;small GTPase mediated signal transduction	GO:0005525	IEA:UniProtKB-KW;GTP binding	PF00025	1;Arf			IPR024156;IPR005225;IPR027417;IPR006689	Small_GTPase_ARF/SAR;Small_GTP-bd_dom;P-loop_NTPase;Small_GTPase_ARF
21	asb10	35871	1829398	ssa03	31289380	31298219	ip_high_1	ip_low_1	OK	4.43038	2.63846	-0.747733	0.00615	0.0334733	yes	ssa03	31289381	31298219	-	protein_coding	ankyrin repeat and SOCS box protein 10 isoform X2	-	Uncharacterized protein {ECO:0000313|EMBL:CDQ56966.1};	Oncorhynchus mykiss (Rainbow trout) (Salmo gairdneri)	GO:0005622	IEA:GOC;intracellular	GO:0016567;GO:0035556	IEA:InterPro;IEA:UniProtKB-UniPathway;protein ubiquitination;intracellular signal transduction			PF07525;PF12796;PF00023	SOCS_box;1;Ank_2;Ank;2			IPR001496;IPR020683;IPR002110	SOCS_box;Ankyrin_rpt;Ankyrin_rpt-contain_dom
22	asb5	40502	2065606	ssa05	25819699	25829516	ip_high_1	ip_low_1	OK	2.62735	1.08438	-1.27673	0.00405	0.0239389	yes	ssa05	25819700	25823982	-	protein_coding	LOW QUALITY PROTEIN: ankyrin repeat and SOCS box protein 5	-	Uncharacterized protein {ECO:0000313|EMBL:CDQ78362.1};	Oncorhynchus mykiss (Rainbow trout) (Salmo gairdneri)	GO:0005622;GO:0016021	IEA:GOC;IEA:UniProtKB-KW;intracellular;integral component of membrane	GO:0016567;GO:0035556	IEA:InterPro;IEA:UniProtKB-UniPathway;protein ubiquitination;intracellular signal transduction			PF07525;PF12796	SOCS_box;1;Ank_2;2			IPR001496;IPR020683;IPR002110	SOCS_box;Ankyrin_rpt;Ankyrin_rpt-contain_dom
23	atad3	55794	2845471	ssa12	60164199	60175824	ip_high_1	ip_low_1	OK	17.5545	27.7815	0.662285	0.0034	0.0207772	yes	ssa12	60164200	60175824	ATPase family AAA domain-containing protein 3	protein_coding	ATPase family AAA domain-containing protein 3	-	Uncharacterized protein {ECO:0000313|EMBL:CDQ66794.1};	Oncorhynchus mykiss (Rainbow trout) (Salmo gairdneri)					GO:0005524	IEA:UniProtKB-KW;ATP binding	PF00004;PF12037	1;DUF3523;AAA			IPR003959;IPR003593;IPR027417;IPR021911	AAA+_ATPase;DUF3523;ATPase_AAA_core;P-loop_NTPase
24	atf3	61829	3153256	ssa15	34968998	34971469	ip_high_1	ip_low_1	OK	23.788	73.1292	1.62022	5e-05	0.000577225	yes	ssa15	34968999	34971469	-	protein_coding	cyclic AMP-dependent transcription factor ATF-3	-	Cyclic AMP-dependent transcription factor ATF-3 {ECO:0000313	Salmo salar (Atlantic salmon)	GO:0005634	IEA:InterPro;nucleus	GO:0006357;GO:0031063	IEA:InterPro;regulation of histone deacetylation;regulation of transcription from RNA polymerase II promoter	GO:0043565;GO:0003700	IEA:InterPro;transcription factor activity, sequence-specific DNA binding;sequence-specific DNA binding	PF00170	1;bZIP_1			IPR004827;IPR000837;IPR029819	JDP2;AP-1;bZIP
25	atf3	61829	3153256	ssa15	34968998	34971469	ip_high_1	ip_low_1	OK	23.788	73.1292	1.62022	5e-05	0.000577225	yes	ssa01	24891345	24899038	activating transcription factor 3	protein_coding	Cyclic AMP-dependent transcription factor ATF-3	-	Cyclic AMP-dependent transcription factor ATF-3 {ECO:0000313	Salmo salar (Atlantic salmon)	GO:0005634	IEA:InterPro;nucleus	GO:0006357;GO:0031063	IEA:InterPro;regulation of histone deacetylation;regulation of transcription from RNA polymerase II promoter	GO:0043565;GO:0003700	IEA:InterPro;transcription factor activity, sequence-specific DNA binding;sequence-specific DNA binding	PF00170	1;bZIP_1			IPR004827;IPR000837;IPR029819	JDP2;AP-1;bZIP
26	avpi1	31023	1582150	ssa01	91073335	91076649	ip_high_1	ip_low_1	OK	15.6712	9.63609	-0.701597	0.0062	0.0336874	yes	ssa01	91073336	91076649	-	protein_coding	arginine vasopressin-induced protein 1 isoform X2	-	Uncharacterized protein {ECO:0000313|EMBL:CDQ76604.1};	Oncorhynchus mykiss (Rainbow trout) (Salmo gairdneri)							PF15063	1;TC1			IPR020282	Avpi1/C8orf4
27	b2mg	8602	438679	jcf1000374419_0_0	473	1303	ip_high_1	ip_low_1	OK	3.21585	1.17269	-1.45538	0.00305	0.0190273	yes	jcf1000374419_0_0	474	1303	Beta-2-microglobulin precursor	other	Beta-2-microglobulin precursor	-		-	-	-	-	-	-	-	-	-	-	-	-	-
28	c1qtnf2	48526	2474803	ssa09	84411266	84414930	ip_high_1	ip_low_1	OK	5.86774	3.46264	-0.760934	0.00855	0.0434759	yes	ssa09	84411267	84414930	-	protein_coding	complement C1q tumor necrosis factor-related protein 2 isoform X2	-	Uncharacterized protein {ECO:0000313|EMBL:CDQ92742.1};	Oncorhynchus mykiss (Rainbow trout) (Salmo gairdneri)							PF00386	1;C1q			IPR008983;IPR001073	Tumour_necrosis_fac-like_dom;C1q_dom
29	catk	41270	2104747	ssa05	56864903	56871943	ip_high_1	ip_low_1	OK	64.765	182.664	1.49591	5e-05	0.000577225	yes	ssa05	56864904	56871943	Cathepsin K	protein_coding	Cathepsin K precursor	-	Cathepsin K {ECO:0000313|EMBL:ACI34056.1};	Salmo salar (Atlantic salmon)					GO:0008234	IEA:UniProtKB-KW;cysteine-type peptidase activity	PF08246;PF00112	1;Peptidase_C1;Inhibitor_I29			IPR013201;IPR013128;IPR025661;IPR000668;IPR025660;IPR000169;IPR015644	Prot_inhib_I29;Pept_cys_AS;Pept_his_AS;Peptidase_C1A_cathepsin-K;Peptidase_C1A;Pept_asp_AS;Peptidase_C1A_C
30	cav3	55664	2838841	ssa12	56495027	56498106	ip_high_1	ip_low_1	OK	14.3541	5.07069	-1.50121	5e-05	0.000577225	yes	ssa12	56495028	56498106	-	protein_coding	caveolin-3	-		Salmo salar (Atlantic salmon)	GO:0005901;GO:0016021;GO:0000139	IEA:UniProtKB-KW;IEA:UniProtKB-SubCell;caveola;Golgi membrane;integral component of membrane	GO:0023051;GO:0046716;GO:0070836	IEA:InterPro;caveola assembly;muscle cell cellular homeostasis;regulation of signaling			PF01146	1;Caveolin			IPR018361;IPR031091;IPR001612	CAV-3;Caveolin;Caveolin_CS
31	cav3	55664	2838841	ssa12	56495027	56498106	ip_high_1	ip_low_1	OK	14.3541	5.07069	-1.50121	5e-05	0.000577225	yes	ssa22	37818964	37820655	caveolin 3	protein_coding	Caveolin-3	-		Salmo salar (Atlantic salmon)	GO:0005901;GO:0016021;GO:0000139	IEA:UniProtKB-KW;IEA:UniProtKB-SubCell;caveola;Golgi membrane;integral component of membrane	GO:0023051;GO:0046716;GO:0070836	IEA:InterPro;caveola assembly;muscle cell cellular homeostasis;regulation of signaling			PF01146	1;Caveolin			IPR018361;IPR031091;IPR001612	CAV-3;Caveolin;Caveolin_CS
32	ccl25	64147	3271474	ssa16	39580115	39582823	ip_high_1	ip_low_1	OK	205.414	118.24	-0.79681	0.0009	0.00698777	yes	ssa16	39580116	39582823	C-C motif chemokine 25	protein_coding	C-C motif chemokine 25 precursor	-	C-C motif chemokine 25 {ECO:0000313|EMBL:ACI67118.1};	Salmo salar (Atlantic salmon)	GO:0005576	IEA:InterPro;extracellular region	GO:0060326;GO:0006955	IEA:InterPro;IEA:GOC;immune response;cell chemotaxis			PF00048	1;IL8			IPR001811	Chemokine_IL8-like_dom
33	ccnd1	63478	3237355	ssa16	5581254	5593319	ip_high_1	ip_low_1	OK	6.27575	3.22358	-0.961126	0.0005	0.00427186	yes	ssa16	5581255	5593319	cyclin D1	protein_coding	G1/S-specific cyclin-D1	-	G1/S-specific cyclin-D1 {ECO:0000313|EMBL:ACN10632.1};	Salmo salar (Atlantic salmon)	GO:0005634	IEA:InterPro;nucleus	GO:0007049	IEA:InterPro;cell cycle			PF00134;PF02984	Cyclin_C;1;Cyclin_N			IPR004367;IPR015451;IPR013763;IPR006671	Cyclin_C-dom;Cyclin_D;Cyclin-like;Cyclin_N
34	cd166	38555	1966282	ssa04	25664922	25734833	ip_high_1	ip_low_1	OK	40.0159	64.5574	0.690008	0.002	0.0134842	yes	ssa04	25664923	25734833	CD166 antigen homolog	protein_coding	CD166 antigen homolog precursor	-	CD166 antigen homolog {ECO:0000313|EMBL:ACM08391.1};	Salmo salar (Atlantic salmon)	GO:0016021	IEA:UniProtKB-KW;integral component of membrane					PF08205	1;C2-set_2			IPR007110;IPR013783;IPR003006;IPR013162	Ig/MHC_CS;Ig-like_dom;CD80_C2-set;Ig-like_fold
35	cd9	36872	1880449	ssa03	64774491	64787861	ip_high_1	ip_low_1	OK	72.7705	133.762	0.87824	0.0004	0.0035407	yes	ssa03	64774492	64787861	CD9 molecule	protein_coding	CD9 antigen	-		Salmo salar (Atlantic salmon)	GO:0016021	IEA:UniProtKB-KW;integral component of membrane					PF00335	1;Tetraspannin			IPR028977;IPR018499;IPR000301;IPR008952	Tetraspanin/Peripherin;Tetraspanin;Tetraspanin_EC2;CD81_LEL
36	cebpd	59627	3040954	ssa14	30231123	30232621	ip_high_1	ip_low_1	OK	43.4956	26.9035	-0.693075	0.00365	0.0220085	yes	ssa03	30656473	30658083	-	protein_coding	CCAAT/enhancer-binding protein delta	-	CCAAT/enhancer-binding protein delta {ECO:0000313|EMBL:ACM09	Salmo salar (Atlantic salmon)			GO:0006351	IEA:InterPro;transcription, DNA-templated	GO:0043565;GO:0003700	IEA:InterPro;transcription factor activity, sequence-specific DNA binding;sequence-specific DNA binding	PF07716	1;bZIP_2			IPR031106;IPR004827;IPR016468	C/EBP_chordates;bZIP;C/EBP
37	cebpd	59627	3040954	ssa14	30231123	30232621	ip_high_1	ip_low_1	OK	43.4956	26.9035	-0.693075	0.00365	0.0220085	yes	ssa14	30231124	30232621	CCAAT/enhancer binding protein (C/EBP)%2C delta	protein_coding	CCAAT/enhancer-binding protein delta	-	CCAAT/enhancer-binding protein delta {ECO:0000313|EMBL:ACM09	Salmo salar (Atlantic salmon)			GO:0006351	IEA:InterPro;transcription, DNA-templated	GO:0043565;GO:0003700	IEA:InterPro;transcription factor activity, sequence-specific DNA binding;sequence-specific DNA binding	PF07716	1;bZIP_2			IPR031106;IPR004827;IPR016468	C/EBP_chordates;bZIP;C/EBP
38	cef10	74488	3798865	ssa23	10654367	10657328	ip_high_1	ip_low_1	OK	33.0513	65.4969	0.98672	5e-05	0.000577225	yes	ssa23	10654368	10657328	CEF-10	protein_coding	CEF-10 precursor	-	CEF-10 {ECO:0000313|EMBL:ACI33255.1};	Salmo salar (Atlantic salmon)	GO:0005576	IEA:UniProtKB-KW;extracellular region	GO:0001558	IEA:InterPro;regulation of cell growth			PF00090;PF00093;PF00219;PF00007	1;VWC;TSP_1;Cys_knot;IGFBP			IPR000884;IPR017891;IPR009030;IPR006207;IPR001007;IPR006208;IPR000867;IPR012395	IGFBP_CNN;Glyco_hormone_CN;IGFBP-like;Insulin_GF-bd_Cys-rich_CS;Growth_fac_rcpt_;TSP1_rpt;Cys_knot_C;VWF_dom
39	cenpv	58166	2966443	ssa13	72701030	72702606	ip_high_1	ip_low_1	OK	21.2863	11.5065	-0.887471	0.0056	0.0310585	yes	ssa13	72701031	72702606	-	protein_coding	centromere protein V	-	Uncharacterized protein {ECO:0000313|EMBL:CDQ83163.1};	Oncorhynchus mykiss (Rainbow trout) (Salmo gairdneri)					GO:0016846	IEA:InterPro;carbon-sulfur lyase activity	PF04828	1;GFA			IPR006913;IPR011057	Mss4-like;GFA/CENP-V
40	cep85	33635	1715362	ssa02	31133353	31150654	ip_high_1	ip_low_1	OK	3.14359	1.83788	-0.774372	0.0046	0.0265203	yes	ssa02	31133354	31150654	-	protein_coding	centrosomal protein of 85 kDa isoform X2	-	Uncharacterized protein {ECO:0000313|EMBL:CDQ82187.1};	Oncorhynchus mykiss (Rainbow trout) (Salmo gairdneri)	GO:0005813	IEA:InterPro;centrosome									IPR029777	Cep85
41	ckb	29936	1526713	ssa01	28156801	28169546	ip_high_1	ip_low_1	OK	144.583	252.97	0.807073	0.00215	0.0143039	yes	ssa01	28156802	28169546	-	protein_coding	creatine kinase B-type isoform X3	-	Creatine kinase, testis isozyme {ECO:0000313|EMBL:ACN10288.1	Salmo salar (Atlantic salmon)	GO:0005623	IDA:AgBase;cell			GO:0005524;GO:0016301	IEA:UniProtKB-KW;kinase activity;ATP binding	PF02807;PF00217	1;ATP-gua_Ptrans;ATP-gua_PtransN			IPR000749;IPR022413;IPR022415;IPR014746;IPR022414	ATP-guanido_PTrfase_AS;ATP-guanido_PTrfase;ATP-guanido_PTrfase_cat;ATP-guanido_PTrfase_N;Gln_synth/guanido_kin_cat_dom
42	ckmt2	31510	1606987	ssa01	115470227	115476644	ip_high_1	ip_low_1	OK	255.826	139.804	-0.871756	0.0029	0.0182578	yes	ssa01	115470228	115476644	creatine kinase%2C mitochondrial 2 (sarcomeric)	protein_coding	creatine kinase S-type%2C mitochondrial	-	Creatine kinase, mitochondrial 2 {ECO:0000313|EMBL:ACH70613.	Salmo salar (Atlantic salmon)					GO:0005524;GO:0016301	IEA:UniProtKB-KW;kinase activity;ATP binding	PF02807;PF00217	1;ATP-gua_Ptrans;ATP-gua_PtransN			IPR000749;IPR022413;IPR022415;IPR014746;IPR022414	ATP-guanido_PTrfase_AS;ATP-guanido_PTrfase;ATP-guanido_PTrfase_cat;ATP-guanido_PTrfase_N;Gln_synth/guanido_kin_cat_dom
43	cld5	53127	2709454	ssa11	55504634	55506334	ip_high_1	ip_low_1	OK	2.18354	5.19753	1.25116	0.00115	0.00855715	yes	ssa11	55504635	55506334	Claudin-5	protein_coding	Claudin-5	-	Claudin-5 {ECO:0000313|EMBL:ACM08354.1};	Salmo salar (Atlantic salmon)	GO:0016021;GO:0005923	IEA:UniProtKB-KW;IEA:InterPro;bicellular tight junction;integral component of membrane			GO:0005198	IEA:InterPro;structural molecule activity					IPR006187	Claudin
44	clic2	40456	2063233	ssa05	22821870	22827473	ip_high_1	ip_low_1	OK	248.026	142.817	-0.796322	0.00265	0.0169637	yes	ssa05	22821871	22827473	chloride intracellular channel 2	protein_coding	chloride intracellular channel protein 2	-		Salmo salar (Atlantic salmon)	GO:0034707;GO:0005737	IEA:UniProtKB-SubCell;IEA:UniProtKB-KW;chloride channel complex;cytoplasm	GO:0060315	IEA:InterPro;negative regulation of ryanodine-sensitive calcium-release channel activity	GO:0005244;GO:0005254	voltage-gated ion channel activity;IEA:UniProtKB-KW;chloride channel activity	PF13409	GST_N_2;1			IPR002946;IPR030253;IPR010987;IPR012336;IPR004045	CLIC-2;Glutathione-S-Trfase_C-like;CLIC;Thioredoxin-like_fold;Glutathione_S-Trfase_N
45	cmpk2	46920	2392897	ssa09	10594982	10606669	ip_high_1	ip_low_1	OK	36.3185	62.0932	0.773731	0.0018	0.012371	yes	ssa09	10594983	10606669	thymidylate kinase	protein_coding	thymidylate kinase	-	Thymidylate kinase {ECO:0000313|EMBL:ABP63530.1};	Salmo salar (Atlantic salmon)					GO:0016301	IEA:UniProtKB-KW;kinase activity					IPR027417	P-loop_NTPase
46	cnn1	36992	1886569	ssa03	67938625	67946337	ip_high_1	ip_low_1	OK	156.508	258.17	0.722087	0.0031	0.0192825	yes	ssa03	67938626	67946337	Calponin-1	protein_coding	Calponin-1	-		Salmo salar (Atlantic salmon)			GO:0031032	IEA:InterPro;actomyosin structure organization			PF00402;PF00307	1;Calponin;3;CH			IPR001997;IPR001715;IPR000557;IPR003096	SM22_calponin;Calponin/LIMCH1;Calponin_repeat;CH-domain
47	col6a2	72962	3721039	ssa21	56787468	56790794	ip_high_1	ip_low_1	OK	2.58434	0.730882	-1.82208	0.00105	0.00793534	yes	ssa21	56787469	56790794	-	protein_coding	collagen alpha-2(VI) chain	-	Uncharacterized protein {ECO:0000313|Ensembl:ENSAMXP00000008	Astyanax mexicanus (Blind cave fish) (Astyanax fasciatus mexicanus)							PF01391;PF00092	4;3;VWA;Collagen			IPR008160;IPR002035	VWF_A;Collagen
48	colgalt2	50130	2556607	ssa10	21953622	21990565	ip_high_1	ip_low_1	OK	1.86209	0.720782	-1.36929	0.0005	0.00427186	yes	ssa10	21953623	21990565	-	protein_coding	procollagen galactosyltransferase 2	-	Uncharacterized protein {ECO:0000313|Ensembl:ENSPFOP00000017	Poecilia formosa (Amazon molly) (Limia formosa)							PF01755	1;Glyco_transf_25			IPR002654;IPR029044	Nucleotide-diphossugar_trans;Glyco_trans_25
49	corin	44509	2269936	ssa07	260904	296147	ip_high_1	ip_low_1	OK	13.1029	5.51233	-1.24915	5e-05	0.000577225	yes	ssa07	260905	296147	-	protein_coding	atrial natriuretic peptide-converting enzyme	-	Uncharacterized protein {ECO:0000313|Ensembl:ENSONIP00000006	Oreochromis niloticus (Nile tilapia) (Tilapia nilotica)	GO:0016021	IEA:UniProtKB-KW;integral component of membrane			GO:0004252	IEA:InterPro;serine-type endopeptidase activity	PF00089;PF00057;PF15494;PF01392	Trypsin;6;Fz;1;Ldl_recept_a;SRCR_2;2			IPR009003;IPR002172;IPR020067;IPR033116;IPR017448;IPR001254;IPR023415	Peptidase_S1_PA;TRYPSIN_SER;LDrepeatLR_classA_rpt;SRCR-like_dom;LDLR_class-A_CS;Trypsin_dom;Frizzled_dom
50	crem	59356	3027214	ssa14	18771054	18882203	ip_high_1	ip_low_1	OK	6.62031	11.6258	0.81236	0.00985	0.0486422	yes	ssa14	18791192	18812052	cAMP-responsive element modulator	protein_coding	cAMP-responsive element modulator isoform X2	-	cAMP-responsive element modulator {ECO:0000313|EMBL:ACN10510	Salmo salar (Atlantic salmon)	GO:0005634	IEA:InterPro;nucleus			GO:0043565;GO:0003700	IEA:InterPro;transcription factor activity, sequence-specific DNA binding;sequence-specific DNA binding	PF00170;PF02173	1;pKID;bZIP_1			IPR004827;IPR003102;IPR001630	Leuzip_CREB;Coactivator_CBP_pKID;bZIP
51	ctgf	43830	2235307	ssa06	55346037	55348882	ip_high_1	ip_low_1	OK	18.8601	29.0226	0.621841	0.00655	0.0351914	yes	ssa06	55346038	55348882	connective tissue growth factor	protein_coding	Connective tissue growth factor precursor	-	Connective tissue growth factor {ECO:0000313|EMBL:ACI33303.1	Salmo salar (Atlantic salmon)	GO:0005576	IEA:UniProtKB-KW;extracellular region	GO:0001558	IEA:InterPro;regulation of cell growth			PF00093;PF00219;PF00007	1;VWC;Cys_knot;IGFBP			IPR000884;IPR001007;IPR006208;IPR012395;IPR000867;IPR009030;IPR006207	IGFBP_CNN;Glyco_hormone_CN;Growth_fac_rcpt_;TSP1_rpt;VWF_dom;IGFBP-like;Cys_knot_C
52	ctsb	44044	2246221	ssa06	63310176	63315329	ip_high_1	ip_low_1	OK	3.84618	1.98155	-0.956797	0.00595	0.0326023	yes	ssa06	63310177	63315329	-	protein_coding	cathepsin B	-	Procathepsin B {ECO:0000313|EMBL:AAK69705.1};	Oncorhynchus mykiss (Rainbow trout) (Salmo gairdneri)			GO:0050790	IEA:InterPro;regulation of catalytic activity	GO:0004197	IEA:InterPro;cysteine-type endopeptidase activity	PF08127;PF00112	1;Peptidase_C1;Propeptide_C1			IPR013128;IPR025661;IPR000668;IPR025660;IPR000169;IPR012599	Pept_cys_AS;Propeptide_C1A;Pept_his_AS;Peptidase_C1A;Pept_asp_AS;Peptidase_C1A_C
53	cxl14	48234	2459911	ssa09	71325820	71330164	ip_high_1	ip_low_1	OK	35.9366	16.9966	-1.08021	5e-05	0.000577225	yes	ssa09	71325821	71330164	C-X-C motif chemokine 14	protein_coding	C-X-C motif chemokine 14 precursor	-	C-X-C motif chemokine 14 {ECO:0000313|EMBL:ACI66952.1};	Salmo salar (Atlantic salmon)	GO:0005576	IEA:InterPro;extracellular region	GO:0060326;GO:0006955	IEA:InterPro;IEA:GOC;immune response;cell chemotaxis							IPR001811	Chemokine_IL8-like_dom
54	cyr61	50538	2577415	ssa10	40663062	40666049	ip_high_1	ip_low_1	OK	14.4306	21.9027	0.601974	0.00835	0.0426659	yes	ssa10	40663063	40666049	-	protein_coding	protein CYR61	-	Uncharacterized protein {ECO:0000313|EMBL:CDQ81209.1};	Oncorhynchus mykiss (Rainbow trout) (Salmo gairdneri)	GO:0005576	IEA:UniProtKB-KW;extracellular region	GO:0001558	IEA:InterPro;regulation of cell growth			PF00090;PF00093;PF00219;PF00007	1;VWC;TSP_1;Cys_knot;IGFBP			IPR000884;IPR001007;IPR006208;IPR012395;IPR000867;IPR009030;IPR006207	IGFBP_CNN;Glyco_hormone_CN;Growth_fac_rcpt_;TSP1_rpt;VWF_dom;IGFBP-like;Cys_knot_C
55	cyth3	80336	4097113	ssa28	15712879	15750179	ip_high_1	ip_low_1	OK	11.668	6.81987	-0.774739	0.00075	0.00600174	yes	ssa28	15712880	15750179	-	protein_coding	cytohesin-3	-	Uncharacterized protein {ECO:0000313|Ensembl:ENSONIP00000024	Oreochromis niloticus (Nile tilapia) (Tilapia nilotica)			GO:0032012	IEA:InterPro;regulation of ARF protein signal transduction	GO:0005086	IEA:InterPro;ARF guanyl-nucleotide exchange factor activity	PF01369;PF00169	1;PH;Sec7			IPR023394;IPR000904;IPR011993;IPR001849	PH_domain;Sec7_alpha_orthog;PH_dom-like;Sec7_dom
56	ddit4l	44850	2287327	ssa07	13124277	13126780	ip_high_1	ip_low_1	OK	7.16905	2.48213	-1.53021	5e-05	0.000577225	yes	ssa18	49279013	49282820	-	protein_coding	DNA damage-inducible transcript 4-like protein	-	DNA-damage-inducible transcript 4-like {ECO:0000313|EMBL:ACH	Salmo salar (Atlantic salmon)	GO:0005737	IEA:InterPro;cytoplasm	GO:0009968	IEA:InterPro;negative regulation of signal transduction			PF07809	1;RTP801_C			IPR012918	RTP801-like
57	ddit4l	44850	2287327	ssa07	13124277	13126780	ip_high_1	ip_low_1	OK	7.16905	2.48213	-1.53021	5e-05	0.000577225	yes	ssa07	13124278	13126780	DNA-damage-inducible transcript 4-like	protein_coding	DNA-damage-inducible transcript 4-like	-	DNA-damage-inducible transcript 4-like {ECO:0000313|EMBL:ACH	Salmo salar (Atlantic salmon)	GO:0005737	IEA:InterPro;cytoplasm	GO:0009968	IEA:InterPro;negative regulation of signal transduction			PF07809	1;RTP801_C			IPR012918	RTP801-like
58	dhrs7c	80223	4091350	ssa28	12679002	12683002	ip_high_1	ip_low_1	OK	92.8436	58.0984	-0.676305	0.0028	0.0177435	yes	ssa28	12679003	12683002	-	protein_coding	dehydrogenase/reductase SDR family member 7C	-	Uncharacterized protein {ECO:0000313|EMBL:CDQ68300.1};	Oncorhynchus mykiss (Rainbow trout) (Salmo gairdneri)	GO:0016021	IEA:UniProtKB-KW;integral component of membrane			GO:0016491	IEA:InterPro;oxidoreductase activity	PF00106	1;adh_short			IPR020904;IPR016040;IPR002347	NAD(P)-bd_dom;SDR_fam;Sc_DH/Rdtase_CS
59	dlg2	57910	2953387	ssa13	56071381	56470594	ip_high_1	ip_low_1	OK	0.867598	0.359036	-1.2729	5e-05	0.000577225	yes	ssa13	56071382	56470594	-	protein_coding	disks large homolog 2 isoform X30	-	Disks large {ECO:0000313|EMBL:KKF12149.1};	Larimichthys crocea (Large yellow croaker) (Pseudosciaena crocea)							PF10608;PF07653;PF00625;PF10600;PF00595;PF09058	PDZ;MAGUK_N_PEST;PDZ_assoc;3;2;1;SH3_2;Guanylate_kin;L27_1			IPR011511;IPR008144;IPR001478;IPR027417;IPR008145;IPR015143;IPR001452;IPR019590;IPR020590;IPR004172;IPR019583	PDZ;PDZ_assoc;L27_dom;P-loop_NTPase;DLG1_PEST_dom;Guanylate_kin-like_dom;Guanylate_kinase_CS;SH3_2;SH3_domain;L27_1;GK/Ca_channel_bsu
60	dnajb5	75668	3859045	ssa24	15237101	15246607	ip_high_1	ip_low_1	OK	10.2487	17.7744	0.794358	0.0011	0.00824957	yes	ssa24	15237102	15246607	-	protein_coding	dnaJ homolog subfamily B member 5	-	Uncharacterized protein {ECO:0000313|EMBL:CDQ66390.1};	Oncorhynchus mykiss (Rainbow trout) (Salmo gairdneri)			GO:0006457	IEA:InterPro;protein folding			PF01556;PF00226	1;DnaJ_C;DnaJ			IPR008971;IPR002939;IPR001623;IPR018253	DnaJ_domain_CS;DnaJ_domain;HSP40/DnaJ_pept-bd;DnaJ_C
61	dusp23	47569	2425996	ssa09	41416775	41418661	ip_high_1	ip_low_1	OK	18.1244	31.7019	0.806633	0.0005	0.00427186	yes	ssa09	41416776	41418661	Dual specificity protein phosphatase 23	protein_coding	Dual specificity protein phosphatase 23	-	Dual specificity protein phosphatase 23 {ECO:0000313|EMBL:AC	Salmo salar (Atlantic salmon)					GO:0008138;GO:0004725	IEA:InterPro;protein tyrosine phosphatase activity;protein tyrosine/serine/threonine phosphatase activity	PF00782	1;DSPc			IPR016130;IPR029021;IPR000387;IPR003595;IPR000340;IPR020422	Tyr_Pase_AS;TYR_PHOSPHATASE_dom;Prot-tyrosine_phosphatase-like;TYR_PHOSPHATASE_DUAL_dom;Tyr_Pase_cat;Dual-sp_phosphatase_cat-dom
62	edil3	53138	2710015	ssa11	55788734	55807169	ip_high_1	ip_low_1	OK	1.03775	0.438471	-1.24291	0.00265	0.0169637	yes	ssa11	55788735	55807169	-	protein_coding	EGF-like repeat and discoidin I-like domain-containing protein 3 isoform X1	-	Uncharacterized protein {ECO:0000313|EMBL:CDQ75205.1};	Oncorhynchus mykiss (Rainbow trout) (Salmo gairdneri)					GO:0005509	IEA:InterPro;calcium ion binding	PF00754	2;F5_F8_type_C			IPR001881;IPR000742;IPR013032;IPR029828;IPR000421;IPR000152;IPR018097;IPR008979	Galactose-bd-like;EGF-like_CS;FA58C;EGF-like_Ca-bd_dom;EDIL-3;EGF-like_dom;EGF_Ca-bd_CS;EGF-type_Asp/Asn_hydroxyl_site
63	efnb2	72252	3684829	ssa21	17867355	17892477	ip_high_1	ip_low_1	OK	1.39448	0.808252	-0.78685	0.0064	0.034544	yes	ssa21	17867356	17892477	-	protein_coding	ephrin-B2	-	Uncharacterized protein {ECO:0000313|Ensembl:ENSONIP00000009	Oreochromis niloticus (Nile tilapia) (Tilapia nilotica)	GO:0016021	IEA:UniProtKB-KW;integral component of membrane	GO:0007412;GO:0001756;GO:0021654;GO:0035475;GO:0008039;GO:0003404	axon target recognition;rhombomere boundary formation;somitogenesis;synaptic target recognition;optic vesicle morphogenesis;angioblast cell migration involved in selective angioblast sprouting;IEA:Ensembl			PF00812	1;Ephrin			IPR019765;IPR001799;IPR031328;IPR008972	Ephrin_CS;Ephrin_RBD;Cupredoxin;Ephrin
64	elov7	49820	2540824	ssa10	11507550	11522187	ip_high_1	ip_low_1	OK	12.43	6.92627	-0.843678	0.00135	0.00976957	yes	ssa10	11507551	11522187	Elongation of very long chain fatty acids protein 7	protein_coding	Elongation of very long chain fatty acids protein 7	-		Oncorhynchus mykiss (Rainbow trout) (Salmo gairdneri)	GO:0016021	IEA:UniProtKB-KW;integral component of membrane	GO:0006633	IEA:UniProtKB-KW;fatty acid biosynthetic process	GO:0016740	IEA:UniProtKB-KW;transferase activity	PF01151	1;ELO			IPR002076;IPR030457	ELO_CS;ELO_fam
65	emilin3	56934	2903611	ssa13	14593287	14611151	ip_high_1	ip_low_1	OK	0.647539	0.178608	-1.85817	0.00155	0.0109455	yes	ssa13	14593288	14611151	-	protein_coding	EMILIN-3	-	Uncharacterized protein {ECO:0000313|Ensembl:ENSONIP00000021	Oreochromis niloticus (Nile tilapia) (Tilapia nilotica)							PF07546	1;EMI			IPR011489	EMI_domain
66	enah	43979	2242906	ssa06	60891640	61074564	ip_high_1	ip_low_1	OK	10.4158	16.4889	0.662727	0.00315	0.0195337	yes	ssa06	60891641	61074564	-	protein_coding	protein enabled homolog isoform X4	-	Uncharacterized protein {ECO:0000313|Ensembl:ENSDARP00000019	Danio rerio (Zebrafish) (Brachydanio rerio)	GO:0005622	IEA:GOC;intracellular	GO:0046907	IEA:InterPro;intracellular transport			PF08776;PF00568	1;VASP_tetra;WH1			IPR000156;IPR014885;IPR011993;IPR000697	VASP_tetra;Ran_bind_dom;PH_dom-like;WH1/EVH1_dom
67	f264	73321	3739348	ssa22	17317683	17346824	ip_high_1	ip_low_1	OK	160.373	90.7249	-0.821861	0.00245	0.0159157	yes	ssa22	17317684	17346824	6-phosphofructo-2-kinase/fructose-2%2C6-biphosphatase 4	protein_coding	6-phosphofructo-2-kinase/fructose-2%2C6-biphosphatase 4 isoform X1	-	Uncharacterized protein {ECO:0000313|EMBL:CDQ79155.1};	Oncorhynchus mykiss (Rainbow trout) (Salmo gairdneri)			GO:0006003;GO:0006000	IEA:InterPro;fructose 2,6-bisphosphate metabolic process;fructose metabolic process	GO:0005524;GO:0003873	IEA:InterPro;6-phosphofructo-2-kinase activity;ATP binding	PF01591;PF00300	His_Phos_1;1;6PF2K			IPR013078;IPR001345;IPR029033;IPR003094;IPR027417;IPR013079	His_PPase_superfam;6Pfruct_kin;PG/BPGM_mutase_AS;P-loop_NTPase;His_Pase_superF_clade-1;6Phosfructo_kin
68	fa70b	48975	2497702	ssa09	106424469	106458604	ip_high_1	ip_low_1	OK	18.8563	10.4522	-0.851239	0.0007	0.00566641	yes	ssa09	106424470	106458604	FAM70B	protein_coding	FAM70B	-	FAM70B {ECO:0000313|EMBL:ACI69451.1};	Salmo salar (Atlantic salmon)	GO:0016021	IEA:UniProtKB-KW;integral component of membrane					PF14967	1;FAM70			IPR028014	FAM70
69	fbp2	76443	3898570	ssa24	47673650	47684794	ip_high_1	ip_low_1	OK	6.09336	2.06709	-1.55964	0.00865	0.0438735	yes	ssa24	47673651	47684794	fructose-1%2C6-bisphosphatase 2	protein_coding	fructose-1%2C6-bisphosphatase isozyme 2	-	Fructose-1,6-bisphosphatase {ECO:0000313|EMBL:ACH70893.1};	Salmo salar (Atlantic salmon)			GO:0005975	IEA:UniProtKB-KW;carbohydrate metabolic process	GO:0042132	IEA:InterPro;fructose 1,6-bisphosphate 1-phosphatase activity	PF00316	1;FBPase			IPR033391;IPR020548;IPR000146;IPR028343	Fructose_bisphosphatase_AS;FBPase_class-1;FBPtase;FBPase_N
70	fbxo32	29312	1494916	jcf1001257140_0-0_0_0	35538	43166	ip_high_1	ip_low_1	OK	14.0072	4.7658	-1.55538	5e-05	0.000577225	yes	jcf1001257140_0-0_0_0	35539	40961	F-box protein 32	protein_coding	F-box only protein 32	-	Atrogin-1 {ECO:0000313|EMBL:ADF87564.1};	Salmo salar (Atlantic salmon)											IPR001810	F-box_dom
71	fbxo32	29312	1494916	jcf1001257140_0-0_0_0	35538	43166	ip_high_1	ip_low_1	OK	14.0072	4.7658	-1.55538	5e-05	0.000577225	yes	ssa02	576503	578160	F-box protein 32	protein_coding	F-box only protein 32	-	Atrogin-1 {ECO:0000313|EMBL:ADF87564.1};	Salmo salar (Atlantic salmon)											IPR001810	F-box_dom
72	fbxo32	32520	1658497	ssa02	576502	578160	ip_high_1	ip_low_1	OK	41.8873	16.7631	-1.32122	5e-05	0.000577225	yes	jcf1001257140_0-0_0_0	35539	40961	F-box protein 32	protein_coding	F-box only protein 32	-	Atrogin-1 {ECO:0000313|EMBL:ADF87564.1};	Salmo salar (Atlantic salmon)											IPR001810	F-box_dom
73	fbxo32	32520	1658497	ssa02	576502	578160	ip_high_1	ip_low_1	OK	41.8873	16.7631	-1.32122	5e-05	0.000577225	yes	ssa02	576503	578160	F-box protein 32	protein_coding	F-box only protein 32	-	Atrogin-1 {ECO:0000313|EMBL:ADF87564.1};	Salmo salar (Atlantic salmon)											IPR001810	F-box_dom
74	fhl1	38830	1980307	ssa04	33380744	33400746	ip_high_1	ip_low_1	OK	11.0128	17.1862	0.642075	0.00685	0.0364654	yes	ssa05	33973517	33990257	Four and a half LIM domains protein 1	protein_coding	Four and a half LIM domains protein 1	-	Four and a half LIM domains protein 1 {ECO:0000313|EMBL:ACO1	Esox lucius (Northern pike)					GO:0008270	IEA:InterPro;zinc ion binding	PF00412	4;LIM			IPR001781	Znf_LIM
75	fhl1	38830	1980307	ssa04	33380744	33400746	ip_high_1	ip_low_1	OK	11.0128	17.1862	0.642075	0.00685	0.0364654	yes	ssa04	33380745	33400746	-	protein_coding	four and a half LIM domains protein 1	-	Four and a half LIM domains protein 1 {ECO:0000313|EMBL:ACO1	Esox lucius (Northern pike)					GO:0008270	IEA:InterPro;zinc ion binding	PF00412	4;LIM			IPR001781	Znf_LIM
76	fosl1	48014	2448691	ssa09	63239090	63242894	ip_high_1	ip_low_1	OK	0.981453	2.08868	1.0896	0.00485	0.0276816	yes	ssa09	63239091	63242894	-	protein_coding	fos-related antigen 1 isoform X2	-	Uncharacterized protein {ECO:0000313|EMBL:CDQ77110.1};	Oncorhynchus mykiss (Rainbow trout) (Salmo gairdneri)			GO:0006357	IEA:InterPro;regulation of transcription from RNA polymerase II promoter	GO:0043565;GO:0003700	IEA:InterPro;transcription factor activity, sequence-specific DNA binding;sequence-specific DNA binding	PF00170	1;bZIP_1			IPR004827;IPR000837	AP-1;bZIP
77	fosl2	46820	2387797	ssa09	3977244	3986671	ip_high_1	ip_low_1	OK	11.4174	26.663	1.22361	5e-05	0.000577225	yes	ssa09	3977245	3986671	-	protein_coding	fos-related antigen 2 isoform X2	-	Uncharacterized protein {ECO:0000313|EMBL:CDQ72635.1};	Oncorhynchus mykiss (Rainbow trout) (Salmo gairdneri)			GO:0006357	IEA:InterPro;regulation of transcription from RNA polymerase II promoter	GO:0043565;GO:0003700	IEA:InterPro;transcription factor activity, sequence-specific DNA binding;sequence-specific DNA binding	PF00170	1;bZIP_1			IPR004827;IPR000837;IPR029814	AP-1;bZIP;Fra2
78	fxyd8	33094	1687771	ssa02	13932369	13959348	ip_high_1	ip_low_1	OK	5.36269	2.61828	-1.03434	0.00855	0.0434759	yes	ssa02	13932370	13959348	FXYD domain containing ion transport regulator 8	protein_coding	FXYD domain containing ion transport regulator 8 precursor	-	FXYD8 {ECO:0000313|EMBL:DAA06130.1};	Salmo salar (Atlantic salmon)	GO:0016021	IEA:UniProtKB-KW;integral component of membrane			GO:0005216	IEA:InterPro;ion channel activity	PF02038	1;ATP1G1_PLM_MAT8			IPR000272	Ion-transport_regulator_FXYD
79	gabarapl2	64037	3265864	ssa16	34299983	34312993	ip_high_1	ip_low_1	OK	31.7245	20.5808	-0.624296	0.00795	0.0410532	yes	ssa16	34299984	34312993	-	protein_coding	gamma-aminobutyric acid receptor-associated protein-like 2	-	Gamma-aminobutyric acid receptor-associated protein-like 2 {	Salmo salar (Atlantic salmon)			GO:0006914	IEA:UniProtKB-KW;autophagy			PF02991	1;Atg8			IPR029071;IPR004241	Ubiquitin-rel_dom;Atg8-like
80	gapdh	32935	1679662	ssa02	10344871	10349721	ip_high_1	ip_low_1	OK	50.3832	25.5246	-0.981051	0.0002	0.0019586	yes	ssa02	10344872	10349721	glyceraldehyde-3-phosphate dehydrogenase	protein_coding	glyceraldehyde-3-phosphate dehydrogenase	-		Salmo salar (Atlantic salmon)			GO:0006006;GO:0006096	IEA:InterPro;IEA:UniProtKB-UniPathway;glycolytic process;glucose metabolic process	GO:0050661;GO:0051287;GO:0004365	IEA:InterPro;NAD binding;NADP binding;IEA:UniProtKB-EC;glyceraldehyde-3-phosphate dehydrogenase (NAD+) (phosphorylating) activity	PF02800;PF00044	Gp_dh_N;1;Gp_dh_C			IPR020829;IPR020831;IPR006424;IPR016040;IPR020830;IPR020828	NAD(P)-bd_dom;GlycerAld_3-P_DH_cat;GlycerAld_3-P_DH_NAD(P)-bd;Glyceraldehyde-3-P_DH_1;GlycerAld_3-P_DH_AS;GlycerAld/Erythrose_P_DH
81	gbp	33342	1700419	ssa02	21990201	21991766	ip_high_1	ip_low_1	OK	8.45566	4.28394	-0.98098	0.00055	0.00463004	yes	ssa02	21990202	21991766	GSK-3-binding protein	protein_coding	GSK-3-binding protein isoform X1	-	GSK-3-binding protein {ECO:0000313|EMBL:ACI69287.1};GSK-3-bi	Salmo salar (Atlantic salmon)					GO:0016301	IEA:UniProtKB-KW;kinase activity	PF05350	GSK-3_bind;2			IPR008014	GSK3-bd
82	gpd2	72152	3679729	ssa21	13973865	14019222	ip_high_1	ip_low_1	OK	0.905759	0.228306	-1.98816	0.0017	0.0118094	yes	ssa21	13973866	14019222	-	protein_coding	glycerol-3-phosphate dehydrogenase%2C mitochondrial isoform X2	-	Uncharacterized protein {ECO:0000313|EMBL:CDQ80249.1};	Oncorhynchus mykiss (Rainbow trout) (Salmo gairdneri)	GO:0009331	IEA:InterPro;glycerol-3-phosphate dehydrogenase complex	GO:0006072	IEA:InterPro;glycerol-3-phosphate metabolic process	GO:0005509;GO:0004368	IEA:InterPro;glycerol-3-phosphate dehydrogenase activity;calcium ion binding	PF13499;PF01266;PF16901	1;EF-hand_7;DAO;DAO_C			IPR006076;IPR018247;IPR000447;IPR002048;IPR011992;IPR031656;IPR023753	EF_hand_dom;G3P_DH_FAD-dep;FAD-dep_OxRdtase;EF_Hand_1_Ca_BS;EF-hand-dom_pair;FAD/NAD-binding_dom;DAO_C
83	gstz1	29848	1522225	ssa01	25093647	25099087	ip_high_1	ip_low_1	OK	23.5456	9.68969	-1.28094	5e-05	0.000577225	yes	ssa01	25093648	25099087	-	protein_coding	maleylacetoacetate isomerase isoform X2	-	Uncharacterized protein {ECO:0000313|EMBL:CDQ66616.1};	Oncorhynchus mykiss (Rainbow trout) (Salmo gairdneri)	GO:0005737	IEA:InterPro;cytoplasm	GO:0009072	IEA:InterPro;aromatic amino acid family metabolic process	GO:0003824	IEA:InterPro;catalytic activity	PF02798;PF14497	GST_N;1;GST_C_3			IPR005955;IPR004046;IPR010987;IPR012336;IPR004045	Mal_ac_isom;GST_C;Glutathione-S-Trfase_C-like;Thioredoxin-like_fold;Glutathione_S-Trfase_N
84	gtpbp2	67336	3434140	ssa18	17193645	17220647	ip_high_1	ip_low_1	OK	22.6899	13.8652	-0.710586	0.0016	0.0112338	yes	ssa18	17193646	17220647	-	protein_coding	GTP-binding protein 2	-	Uncharacterized protein {ECO:0000313|Ensembl:ENSONIP00000000	Oreochromis niloticus (Nile tilapia) (Tilapia nilotica)					GO:0005525;GO:0003924	IEA:InterPro;GTP binding;GTPase activity	PF03144	1;GTP_EFTU_D2			IPR004161;IPR009001;IPR027417;IPR000795;IPR009000	Transl_elong_EFTu/EF1A_2;Transl_elong_EF1A/Init_IF2_C;Transl_B-barrel;TF_GTP-bd_dom;P-loop_NTPase
85	hapln1	53139	2710066	ssa11	55831721	55863763	ip_high_1	ip_low_1	OK	9.78365	4.27123	-1.19572	0.00035	0.00316048	yes	ssa11	55831722	55863763	-	protein_coding	hyaluronan and proteoglycan link protein 1	-	Uncharacterized protein {ECO:0000313|Ensembl:ENSONIP00000014	Oreochromis niloticus (Nile tilapia) (Tilapia nilotica)			GO:0007155	IEA:InterPro;cell adhesion	GO:0005540	IEA:InterPro;hyaluronic acid binding	PF00193;PF07686	Xlink;1;2;V-set			IPR007110;IPR013783;IPR016187;IPR000538;IPR013106;IPR003599;IPR016186	Ig_V-set;Link_dom;C-type_lectin-like;C-type_lectin_fold;Ig-like_dom;Ig_sub;Ig-like_fold
86	hmgb3	68389	3487816	ssa18	65541375	65547480	ip_high_1	ip_low_1	OK	34.0153	19.9157	-0.772274	0.00055	0.00463004	yes	ssa18	65541376	65547480	High mobility group protein B3	protein_coding	High mobility group protein B3	-	High mobility group protein B3 {ECO:0000313|EMBL:ACI34238.1}	Salmo salar (Atlantic salmon)			GO:0045596	IEA:InterPro;negative regulation of cell differentiation	GO:0003677	IEA:InterPro;DNA binding	PF09011;PF00505	1;HMG_box;HMG_box_2			IPR031077;IPR009071	HMG_box_dom;HMGB3
87	hrsp12	51232	2612809	ssa10	82308862	82316537	ip_high_1	ip_low_1	OK	129.976	85.4738	-0.604691	0.0053	0.0297218	yes	ssa10	82308863	82316537	-	protein_coding	ribonuclease UK114	-	Ribonuclease UK114 {ECO:0000313|EMBL:ACM08612.1};	Salmo salar (Atlantic salmon)	GO:0005623	IDA:AgBase;cell					PF01042	1;Ribonuc_L-PSP			IPR006175;IPR019897;IPR013813;IPR006056	RidA;YjgF/YER057c/UK114;Endoribo_LPSP/chorism_mut-like;RidA_CS
88	hs90a	62091	3166618	ssa15	46687863	46698666	ip_high_1	ip_low_1	OK	7.01962	14.1363	1.00994	0.0001	0.00107212	yes	ssa15	46687864	46698666	Heat shock protein HSP 90-alpha	protein_coding	Heat shock protein HSP 90-alpha	-	Heat shock protein 90-alpha 1 {ECO:0000313|EMBL:AGT57165.1};	Salmo salar (Atlantic salmon)			GO:0006457;GO:0006950	IEA:InterPro;protein folding;response to stress	GO:0005524	IEA:InterPro;ATP binding	PF00183;PF02518	HSP90;1;HATPase_c			IPR001404;IPR019805;IPR020568;IPR020575;IPR003594	HATPase_C;Ribosomal_S5_D2-typ_fold;Hsp90_N;Hsp90_fam;Heat_shock_protein_90_CS
89	hsp11	43545	2220772	ssa06	41932134	41933090	ip_high_1	ip_low_1	OK	46.5116	92.1524	0.986433	0.0001	0.00107212	yes	ssa06	41932135	41933090	Heat shock protein Hsp-16.1/Hsp-16.11	protein_coding	Heat shock protein Hsp-16.1/Hsp-16.11	-	Heat shock protein Hsp-16.1/Hsp-16.11 {ECO:0000313|EMBL:ACI6	Salmo salar (Atlantic salmon)							PF00011	1;HSP20			IPR031107;IPR002068;IPR008978	HSP20-like_chaperone;HSP20;A-crystallin/Hsp20_dom
90	hsp70-3	41597	2121424	ssa05	66858119	66863389	ip_high_1	ip_low_1	OK	2.112	3.92467	0.893961	0.00315	0.0195337	yes	ssa05	66858120	66863389	heat shock protein 70	protein_coding	heat shock protein 70	-	Heat shock protein 70 isoform 3 {ECO:0000313|EMBL:ACH70704.1	Salmo salar (Atlantic salmon)					GO:0005524	IEA:UniProtKB-KW;ATP binding	PF00012	1;HSP70			IPR018181;IPR029048;IPR013126;IPR029047	Hsp_70_fam;HSP70_peptide-bd;Heat_shock_70_CS;HSP70_C
91	hspb2	16198	826075	jcf1000696505_0_0	2091	3043	ip_high_1	ip_low_1	OK	141.146	73.9624	-0.932328	0.00015	0.00152788	yes	jcf1000696505_0_0	2092	3043	-	protein_coding	heat shock protein beta-2	-	Small heat shock protein HSPB2 {ECO:0000313|EMBL:ABQ57498.1}	Danio rerio (Zebrafish) (Brachydanio rerio)							PF00011	1;HSP20			IPR031107;IPR001436;IPR002068;IPR008978	HSP20-like_chaperone;HSP20;Alpha-crystallin/HSP;A-crystallin/Hsp20_dom
92	htra1	80057	4082884	ssa28	5071285	5096360	ip_high_1	ip_low_1	OK	8.78835	3.67105	-1.2594	5e-05	0.000577225	yes	ssa28	5071286	5096360	Serine protease HTRA1	protein_coding	serine protease HTRA1 isoform X1	-	Serine protease HTRA1 {ECO:0000313|EMBL:ACI33041.1};	Salmo salar (Atlantic salmon)	GO:0005576	IEA:InterPro;extracellular region	GO:0001558	IEA:InterPro;regulation of cell growth	GO:0004252	IEA:InterPro;serine-type endopeptidase activity	PF13180;PF00050;PF00219	1;Kazal_1;PDZ_2;IGFBP			IPR009003;IPR001940;IPR002350;IPR001478;IPR000867;IPR009030	Peptidase_S1_PA;Kazal_dom;PDZ;Growth_fac_rcpt_;Peptidase_S1C;IGFBP-like
93	htra3	45142	2302219	ssa07	23626774	23641322	ip_high_1	ip_low_1	OK	3.97097	1.35977	-1.54612	5e-05	0.000577225	yes	ssa07	23626775	23641322	-	protein_coding	serine protease HTRA3 isoform X1	-	Uncharacterized protein {ECO:0000313|EMBL:CDQ64017.1};	Oncorhynchus mykiss (Rainbow trout) (Salmo gairdneri)	GO:0005576	IEA:InterPro;extracellular region	GO:0001558	IEA:InterPro;regulation of cell growth	GO:0004252	IEA:InterPro;serine-type endopeptidase activity	PF13180;PF07648;PF00219	Kazal_2;1;PDZ_2;IGFBP			IPR009003;IPR001940;IPR002350;IPR001478;IPR000867;IPR009030	Peptidase_S1_PA;Kazal_dom;PDZ;Growth_fac_rcpt_;Peptidase_S1C;IGFBP-like
94	il11	32847	1675174	ssa02	8773354	8784103	ip_high_1	ip_low_1	OK	0.589436	1.36746	1.21409	0.0057	0.0314995	yes	ssa02	8773355	8784103	-	protein_coding	interleukin-11 isoform X2	-	Interleukin-11 {ECO:0000313|EMBL:CAD59686.1};	Oncorhynchus mykiss (Rainbow trout) (Salmo gairdneri)							PF07400	1;IL11			IPR020427;IPR009079;IPR022356;IPR020438	IL-11_fish;IL-11;4_helix_cytokine-like_core;IL-11A_fish
95	il18bp	58291	2972845	ssa13	78303216	78309927	ip_high_1	ip_low_1	OK	9.39212	25.3871	1.43457	5e-05	0.000577225	yes	ssa13	78308072	78309927	-	protein_coding	interleukin-18-binding protein	-	Uncharacterized protein {ECO:0000313|EMBL:CDQ90717.1};	Oncorhynchus mykiss (Rainbow trout) (Salmo gairdneri)							PF00047	1;ig			IPR015621;IPR007110;IPR013783;IPR013151	Immunoglobulin;IL-1_rcpt_fam;Ig-like_dom;Ig-like_fold
96	il1r2	76913	3922540	ssa25	27455635	27462627	ip_high_1	ip_low_1	OK	2.71686	5.0377	0.890824	0.00195	0.0132098	yes	ssa25	27455636	27462627	interleukin-1 receptor type II	protein_coding	interleukin-1 receptor type II precursor	-	Interleukin-1 receptor type II {ECO:0000313|EMBL:ABU63462.1}	Salmo salar (Atlantic salmon)	GO:0016021	IEA:UniProtKB-KW;integral component of membrane					PF13895	1;Ig_2			IPR015621;IPR003598;IPR007110;IPR013783;IPR003599	IL-1_rcpt_fam;Ig-like_dom;Ig_sub2;Ig_sub;Ig-like_fold
97	itgbl1	72023	3673150	ssa21	4003043	4162721	ip_high_1	ip_low_1	OK	2.85365	1.36005	-1.06915	0.00335	0.0205319	yes	ssa21	4003044	4162721	-	protein_coding	integrin beta-like protein 1	-	Uncharacterized protein {ECO:0000313|Ensembl:ENSLOCP00000003	Lepisosteus oculatus (Spotted gar)							PF07974	7;EGF_2			IPR027070;IPR013111;IPR000742;IPR015812	EGF-like_dom;EGF_extracell;Integrin_bsu;Integrin_b-like_p1
98	k1143	24459	1247386	jcf1001048117_0_0	39471	41724	ip_high_1	ip_low_1	OK	3.05649	6.83589	1.16125	0.00065	0.00532682	yes	jcf1001048117_0_0	39472	41724	K1143 protein	protein_coding	K1143 protein	-	KIAA1143 homolog {ECO:0000313|EMBL:ACM09465.1};	Salmo salar (Atlantic salmon)							PF15377	DUF4604;1			IPR027911	DUF4604
99	klf2	36148	1843525	ssa03	41496687	41498999	ip_high_1	ip_low_1	OK	17.8362	8.25473	-1.11152	0.0001	0.00107212	yes	ssa16	40199350	40201979	-	protein_coding	Krueppel-like factor 2	-	Krueppel-like factor 2 {ECO:0000313|EMBL:ACN11232.1};	Salmo salar (Atlantic salmon)					GO:0046872;GO:0003676	IEA:InterPro;nucleic acid binding;metal ion binding					IPR015880;IPR007087;IPR013087	Znf_C2H2-like;Znf_C2H2;Znf_C2H2/integrase_DNA-bd
100	klf2	36148	1843525	ssa03	41496687	41498999	ip_high_1	ip_low_1	OK	17.8362	8.25473	-1.11152	0.0001	0.00107212	yes	ssa03	41496688	41498999	Krueppel-like factor 2	protein_coding	Krueppel-like factor 2	-	Krueppel-like factor 2 {ECO:0000313|EMBL:ACN11232.1};	Salmo salar (Atlantic salmon)					GO:0046872;GO:0003676	IEA:InterPro;nucleic acid binding;metal ion binding					IPR015880;IPR007087;IPR013087	Znf_C2H2-like;Znf_C2H2;Znf_C2H2/integrase_DNA-bd
101	ky	40416	2061193	ssa05	19725252	19732029	ip_high_1	ip_low_1	OK	91.3956	28.5133	-1.68049	5e-05	0.000577225	yes	ssa05	19725253	19732029	-	protein_coding	kyphoscoliosis peptidase	-	Uncharacterized protein {ECO:0000313|EMBL:CDQ81407.1};	Oncorhynchus mykiss (Rainbow trout) (Salmo gairdneri)							PF01841	1;Transglut_core			IPR002931	Transglutaminase-like
102	LOC100136539	56513	2882140	ssa12	85330628	85336481	ip_high_1	ip_low_1	OK	22.9953	13.9176	-0.724427	0.0027	0.0172236	yes	ssa12	85330629	85336481	glycerol-3-phosphate dehydrogenase	protein_coding	glycerol-3-phosphate dehydrogenase	-		Salmo salar (Atlantic salmon)	GO:0009331	IEA:InterPro;glycerol-3-phosphate dehydrogenase complex	GO:0046168;GO:0005975	IEA:InterPro;glycerol-3-phosphate catabolic process;carbohydrate metabolic process	GO:0051287;GO:0004367	IEA:InterPro;NAD binding;glycerol-3-phosphate dehydrogenase [NAD+] activity;IEA:UniProtKB-EC	PF01210;PF07479	NAD_Gly3P_dh_N;1;NAD_Gly3P_dh_C			IPR017751;IPR013328;IPR008927;IPR016040;IPR011128;IPR006109;IPR006168	NAD(P)-bd_dom;G3P_DH_NAD-dep_euk;G3P_DH_NAD-dep;G3P_DH_NAD-dep_N;6PGD_dom_2;6-PGluconate_DH_C-like;G3P_DH_NAD-dep_C
103	LOC100136541	75692	3860269	ssa24	15680533	15681564	ip_high_1	ip_low_1	OK	126.011	245.868	0.964337	5e-05	0.000577225	yes	ssa24	15680534	15681564	ISG15-like protein	protein_coding	ISG15-like protein	-	Ubiquitin-like protein {ECO:0000313|EMBL:ACI69719.1};	Salmo salar (Atlantic salmon)	GO:0005615	extracellular space;IDA:AgBase	GO:0034340;GO:0071357;GO:0098586	cellular response to virus;response to type I interferon;cellular response to type I interferon;IDA:AgBase			PF00240	2;ubiquitin			IPR019956;IPR029071;IPR000626	Ubiquitin-rel_dom;Ubiquitin_dom;Ubiquitin
104	LOC100136579	61558	3139435	ssa15	23241478	23302535	ip_high_1	ip_low_1	OK	0.725063	0.074453	-3.2837	5e-05	0.000577225	yes	ssa15	23241479	23302535	-	protein_coding	apolipoprotein B-100 isoform X1	-	Uncharacterized protein {ECO:0000313|Ensembl:ENSGACP00000012	Gasterosteus aculeatus (Three-spined stickleback)					GO:0005319	IEA:InterPro;lipid transporter activity	PF06448;PF01347;PF09172	Vitellogenin_N;1;DUF1081;DUF1943			IPR011030;IPR015818;IPR015817;IPR001747;IPR015819;IPR015816;IPR009454;IPR015255	Vitellinogen_open_b-sht_sub1;Vitellinogen_open_b-sht;Vitellinogen_open_b-sht_sub2;Vitellinogen_b-sht_N;Lipid_transpt_open_b-sht;Vitellinogen_superhlx;Lipid_transp_b-sht_shell;Lipid_transpt_N
105	LOC100194537	76511	3902015	ssa25	4781887	4816983	ip_high_1	ip_low_1	OK	32.8383	16.7416	-0.971944	0.00865	0.0438735	yes	ssa25	4789189	4790555	LOC394070 protein-like	protein_coding	LOC394070 protein-like	-	LOC394070 protein-like {ECO:0000313|EMBL:ACH70685.1};	Salmo salar (Atlantic salmon)	GO:0005622	IEA:InterPro;intracellular			GO:0008270	IEA:InterPro;zinc ion binding	PF00643;PF13445	1;zf-B_box;zf-RING_UBOX			IPR003649;IPR017907;IPR027370;IPR001841;IPR013083;IPR017903;IPR000315	Znf_B-box;Znf-RING_LisH;COS_domain;Znf_RING_CS;Bbox_C;Znf_RING/FYVE/PHD;Znf_RING
106	LOC100194636	22042	1124119	jcf1000945928_0_0	5659	9145	ip_high_1	ip_low_1	OK	935.431	467.423	-1.0009	0.00015	0.00152788	yes	jcf1000945928_0_0	5660	9145	enolase 3-2	protein_coding	beta-enolase	-	Uncharacterized protein {ECO:0000313|EMBL:CDQ96278.1};	Oncorhynchus mykiss (Rainbow trout) (Salmo gairdneri)	GO:0000015	IEA:InterPro;phosphopyruvate hydratase complex	GO:0006096	IEA:InterPro;glycolytic process	GO:0000287;GO:0004634	phosphopyruvate hydratase activity;IEA:InterPro;magnesium ion binding	PF03952;PF00113	Enolase_N;Enolase_C;1			IPR029065;IPR000941;IPR029017;IPR020809;IPR020810;IPR020811	Enolase_N-like;Enolase_N;Enolase_CS;Enolase_C;Enolase_C-like;Enolase
107	LOC100194636	22042	1124119	jcf1000945928_0_0	5659	9145	ip_high_1	ip_low_1	OK	935.431	467.423	-1.0009	0.00015	0.00152788	yes	jcf1001112747_0_0	4563	7706	enolase 3-2	protein_coding	beta-enolase	-	Uncharacterized protein {ECO:0000313|EMBL:CDQ96278.1};	Oncorhynchus mykiss (Rainbow trout) (Salmo gairdneri)	GO:0000015	IEA:InterPro;phosphopyruvate hydratase complex	GO:0006096	IEA:InterPro;glycolytic process	GO:0000287;GO:0004634	phosphopyruvate hydratase activity;IEA:InterPro;magnesium ion binding	PF03952;PF00113	Enolase_N;Enolase_C;1			IPR029065;IPR000941;IPR029017;IPR020809;IPR020810;IPR020811	Enolase_N-like;Enolase_N;Enolase_CS;Enolase_C;Enolase_C-like;Enolase
108	LOC100194636	26026	1327303	jcf1001112747_0_0	4562	7706	ip_high_1	ip_low_1	OK	575.679	289.78	-0.990307	0.0001	0.00107212	yes	jcf1000945928_0_0	5660	9145	enolase 3-2	protein_coding	beta-enolase	-	Uncharacterized protein {ECO:0000313|EMBL:CDQ96278.1};	Oncorhynchus mykiss (Rainbow trout) (Salmo gairdneri)	GO:0000015	IEA:InterPro;phosphopyruvate hydratase complex	GO:0006096	IEA:InterPro;glycolytic process	GO:0000287;GO:0004634	phosphopyruvate hydratase activity;IEA:InterPro;magnesium ion binding	PF03952;PF00113	Enolase_N;Enolase_C;1			IPR029065;IPR000941;IPR029017;IPR020809;IPR020810;IPR020811	Enolase_N-like;Enolase_N;Enolase_CS;Enolase_C;Enolase_C-like;Enolase
109	LOC100194636	26026	1327303	jcf1001112747_0_0	4562	7706	ip_high_1	ip_low_1	OK	575.679	289.78	-0.990307	0.0001	0.00107212	yes	jcf1001112747_0_0	4563	7706	enolase 3-2	protein_coding	beta-enolase	-	Uncharacterized protein {ECO:0000313|EMBL:CDQ96278.1};	Oncorhynchus mykiss (Rainbow trout) (Salmo gairdneri)	GO:0000015	IEA:InterPro;phosphopyruvate hydratase complex	GO:0006096	IEA:InterPro;glycolytic process	GO:0000287;GO:0004634	phosphopyruvate hydratase activity;IEA:InterPro;magnesium ion binding	PF03952;PF00113	Enolase_N;Enolase_C;1			IPR029065;IPR000941;IPR029017;IPR020809;IPR020810;IPR020811	Enolase_N-like;Enolase_N;Enolase_CS;Enolase_C;Enolase_C-like;Enolase
110	LOC100194687	49936	2546713	ssa10	15517951	15526604	ip_high_1	ip_low_1	OK	329.495	211.493	-0.639645	0.00605	0.0330386	yes	ssa10	15517952	15526604	-	protein_coding	NADH-quinone oxidoreductase subunit B	-	NADH-ubiquinone oxidoreductase Fe-S protein 7 {ECO:0000313|E	Salmo salar (Atlantic salmon)					GO:0046872;GO:0051539;GO:0048038;GO:0008137	IEA:InterPro;IEA:UniProtKB-KW;4 iron, 4 sulfur cluster binding;quinone binding;NADH dehydrogenase (ubiquinone) activity;metal ion binding	PF01058	1;Oxidored_q6			IPR006137;IPR006138	NADH_UbQ_OxRdtase-like_20kDa;NADH_UQ_OxRdtase_20Kd_su
111	LOC100194697	53682	2737759	ssa11	77969448	77986958	ip_high_1	ip_low_1	OK	15.137	6.6908	-1.17783	5e-05	0.000577225	yes	ssa11	77969449	77986958	-	protein_coding	HERV-H LTR-associating protein 2 isoform X2	-	Putative uncharacterized protein {ECO:0000313|EMBL:ACH85300.	Salmo salar (Atlantic salmon)							PF07686	2;V-set			IPR003598;IPR007110;IPR013783;IPR013106;IPR003599	Ig_V-set;Ig-like_dom;Ig_sub2;Ig_sub;Ig-like_fold
112	LOC100194714	52125	2658379	ssa11	12751294	12757508	ip_high_1	ip_low_1	OK	46.4343	23.72	-0.969087	0.001	0.00762145	yes	ssa11	12751295	12754363	-	protein_coding	tumor protein p53-inducible nuclear protein 2	-	Tumor protein p53-inducible nuclear protein 2 {ECO:0000313|E	Salmo salar (Atlantic salmon)							PF14839	1;DOR			IPR029431	TP53INP
113	LOC100194720	37991	1937518	ssa04	6255483	6257383	ip_high_1	ip_low_1	OK	90.0456	166.232	0.884473	0.00015	0.00152788	yes	ssa04	6255484	6257383	-	protein_coding	uncharacterized protein LOC100194720	-	Putative uncharacterized protein {ECO:0000313|EMBL:ACH85342.	Salmo salar (Atlantic salmon)					GO:0003950	IEA:InterPro;NAD+ ADP-ribosyltransferase activity	PF00644	PARP;2			IPR012317	Poly(ADP-ribose)pol_cat_dom
114	LOC100194727	72715	3708442	ssa21	42525943	42621977	ip_high_1	ip_low_1	OK	2.8031	1.65277	-0.762141	0.0015	0.010653	yes	ssa21	42525944	42621977	-	protein_coding	nebulin isoform X1	-	Nebulin {ECO:0000313|EMBL:JAR28289.1};	Fundulus heteroclitus (Killifish) (Mummichog)
115	LOC100195747	35857	1828684	ssa03	30503947	30544667	ip_high_1	ip_low_1	OK	10.7987	4.93513	-1.1297	5e-05	0.000577225	yes	ssa03	30503948	30544667	-	protein_coding	dystrobrevin alpha isoform X3	-		Oncorhynchus mykiss (Rainbow trout) (Salmo gairdneri)	GO:0005737	IEA:UniProtKB-SubCell;cytoplasm			GO:0008270	IEA:InterPro;zinc ion binding	PF00569;PF09069;PF09068	1;ZZ;EF-hand_2;EF-hand_3			IPR015154;IPR011992;IPR000433;IPR015153;IPR017432	Znf_ZZ;EF-hand_dom_typ1;Distrobrevin;EF-hand-dom_pair;EF-hand_dom_typ2
116	LOC100196094	49512	2525089	ssa09	131041509	131047234	ip_high_1	ip_low_1	OK	6.54651	11.0234	0.751765	0.00185	0.012652	yes	ssa09	131041510	131047234	-	protein_coding	dipeptidyl peptidase 1	-	Prepro-cathepsin C {ECO:0000313|EMBL:AAT94060.1};	Oncorhynchus mykiss (Rainbow trout) (Salmo gairdneri)					GO:0008234	IEA:InterPro;cysteine-type peptidase activity	PF00112;PF08773	CathepsinC_exc;1;Peptidase_C1			IPR013128;IPR025661;IPR014882;IPR000668;IPR025660;IPR033161	CathepsinC_exc;DPP_I;Pept_his_AS;Peptidase_C1A;Pept_asp_AS;Peptidase_C1A_C
117	LOC100196652	59771	3048298	ssa14	34572738	34587107	ip_high_1	ip_low_1	OK	29.3582	14.6422	-1.00363	0.0002	0.0019586	yes	ssa14	34572739	34587107	calsequestrin-like	protein_coding	calsequestrin-like precursor	-		Salmo salar (Atlantic salmon)					GO:0005509	IEA:InterPro;calcium ion binding	PF01216	1;Calsequestrin			IPR001393;IPR012336	Calsequestrin;Thioredoxin-like_fold
118	LOC100286442	60429	3081856	ssa14	59519479	59522216	ip_high_1	ip_low_1	OK	2.39363	4.78856	1.00039	0.00545	0.030395	yes	ssa14	59519480	59522216	-	protein_coding	vacuolar protein sorting-associated protein 52 homolog isoform X2	-	Vacuolar protein sorting-associated protein 52 homolog {ECO:	Salmo salar (Atlantic salmon)	GO:0016021	IEA:UniProtKB-KW;integral component of membrane					PF04129	Vps52;1			IPR007258	Vps52
119	LOC100380663	54727	2791054	ssa12	16867042	16902000	ip_high_1	ip_low_1	OK	3.60199	1.97704	-0.865449	0.00085	0.00666361	yes	ssa12	16867043	16902000	-	protein_coding	myosin-11 isoform X3	-	Uncharacterized protein {ECO:0000313|EMBL:CDQ80782.1};	Oncorhynchus mykiss (Rainbow trout) (Salmo gairdneri)	GO:0016459	IEA:UniProtKB-KW;myosin complex			GO:0005524;GO:0003774	IEA:InterPro;IEA:UniProtKB-KW;motor activity;ATP binding	PF00063;PF01576;PF02736	1;Myosin_N;Myosin_tail_1;Myosin_head			IPR002928;IPR004009;IPR027417;IPR008989;IPR001609;IPR027401;IPR000048	Myosin_S1_N;Myosin_head_motor_dom;P-loop_NTPase;Myosin_tail;Myosin_N;Myosin-like_IQ_dom;IQ_motif_EF-hand-BS
120	LOC100380685	60448	3082825	ssa14	59987949	60023170	ip_high_1	ip_low_1	OK	5.06885	2.58245	-0.972918	0.0002	0.0019586	yes	ssa14	59987950	60023170	-	protein_coding	ectonucleotide pyrophosphatase/phosphodiesterase family member 2 isoform X2	-	Uncharacterized protein {ECO:0000313|EMBL:CDQ91404.1};	Oncorhynchus mykiss (Rainbow trout) (Salmo gairdneri)			GO:0030334;GO:0045765;GO:0006955;GO:0006935	regulation of angiogenesis;IEA:InterPro;chemotaxis;regulation of cell migration;immune response	GO:0004551;GO:0004622;GO:0046872;GO:0005044;GO:0030247;GO:0004528;GO:0003676	IEA:InterPro;nucleotide diphosphatase activity;polysaccharide binding;phosphodiesterase I activity;lysophospholipase activity;scavenger receptor activity;metal ion binding;nucleic acid binding	PF01033;PF01663	1;2;Phosphodiest;Somatomedin_B			IPR002591;IPR017849;IPR024873;IPR029881;IPR020821;IPR017850;IPR020436;IPR001212	Alkaline_Pase-like_a/b/a;Somatomedin_B_dom;ENPP2;E-NPP;Phosphodiest/P_Trfase;Alkaline_phosphatase_core;Extracellular_endonuc_su_A;Somatomedin_B_chordata
121	LOC100380717	48506	2473783	ssa09	83765120	83776851	ip_high_1	ip_low_1	OK	22.541	35.1508	0.641001	0.00585	0.0321596	yes	ssa09	83765121	83776851	-	protein_coding	heat shock 70 kDa protein 4 isoform X4	-	Uncharacterized protein {ECO:0000313|Ensembl:ENSONIP00000016	Oreochromis niloticus (Nile tilapia) (Tilapia nilotica)					GO:0005524	IEA:UniProtKB-KW;ATP binding	PF00012	1;HSP70			IPR018181;IPR029048;IPR013126;IPR029047	Hsp_70_fam;HSP70_peptide-bd;Heat_shock_70_CS;HSP70_C
122	LOC100380740	67911	3463438	ssa18	48663255	48668530	ip_high_1	ip_low_1	OK	23.0098	36.2391	0.655298	0.0066	0.0354075	yes	ssa18	48663256	48668530	-	protein_coding	perilipin-2 isoform X2	-		Oncorhynchus mykiss (Rainbow trout) (Salmo gairdneri)							PF03036	2;Perilipin			IPR004279	Perilipin
123	LOC106560243	29530	1506007	ssa01	9081978	9093865	ip_high_1	ip_low_1	OK	5.47868	2.59021	-1.08076	5e-05	0.000577225	yes	ssa01	9081979	9093865	-	protein_coding	mitochondrial basic amino acids transporter-like isoform X2	-	Uncharacterized protein {ECO:0000313|EMBL:CDQ65494.1};	Oncorhynchus mykiss (Rainbow trout) (Salmo gairdneri)	GO:0016021	IEA:UniProtKB-KW;integral component of membrane	GO:0055085	IEA:InterPro;transmembrane transport			PF00153	3;Mito_carr			IPR002067;IPR023395;IPR018108	Mt_carrier_dom;Mitochondrial_sb/sol_carrier;Mit_carrier
124	LOC106560304	50399	2570326	ssa10	33413852	33423825	ip_high_1	ip_low_1	OK	0.616287	1.14299	0.891134	0.0086	0.0436726	yes	ssa10	33413853	33423825	-	protein_coding	volume-regulated anion channel subunit LRRC8D-like	-	Uncharacterized protein {ECO:0000313|EMBL:CDQ73270.1};	Oncorhynchus mykiss (Rainbow trout) (Salmo gairdneri)	GO:0016021	IEA:UniProtKB-KW;integral component of membrane					PF13855;PF12534	Pannexin_like;1;LRR_8;2			IPR003591;IPR001611;IPR032675;IPR021040	LRRC8_Pannexin_like;L_dom-like;Leu-rich_rpt;Leu-rich_rpt_typical-subtyp
125	LOC106560429	50512	2576089	ssa10	39909347	39939376	ip_high_1	ip_low_1	OK	4.07336	2.38192	-0.774095	0.00375	0.0224939	yes	ssa10	39909348	39939376	-	protein_coding	podocan-like	-	Uncharacterized protein {ECO:0000313|EMBL:CDQ87425.1};	Oncorhynchus mykiss (Rainbow trout) (Salmo gairdneri)							PF13855;PF13306	1;LRR_8;5;LRR_5			IPR003591;IPR001611;IPR032675;IPR026906	L_dom-like;Leu-rich_rpt;Leu-rich_rpt_typical-subtyp;LRR_5
126	LOC106560501	50585	2579812	ssa10	43442838	43460960	ip_high_1	ip_low_1	OK	0.741514	0.321687	-1.20482	0.0042	0.0246452	yes	ssa10	43442839	43460960	-	protein_coding	olfactomedin-like protein 2B	-	Uncharacterized protein {ECO:0000313|EMBL:CDQ89245.1};	Oncorhynchus mykiss (Rainbow trout) (Salmo gairdneri)							PF02191	1;OLF			IPR003112;IPR031233	OLFML2B;Olfac-like_dom
127	LOC106560599	50679	2584606	ssa10	48902334	48917774	ip_high_1	ip_low_1	OK	5.41764	3.12722	-0.792784	0.00145	0.0103622	yes	ssa10	48902335	48917774	-	protein_coding	ectoderm-neural cortex protein 1-like isoform X2	-	Uncharacterized protein {ECO:0000313|Ensembl:ENSPFOP00000012	Poecilia formosa (Amazon molly) (Limia formosa)							PF07707;PF01344;PF00651	4;1;BTB;BACK;Kelch_1			IPR006652;IPR011333;IPR011705;IPR000210;IPR015915;IPR017096	BTB-kelch_protein;BACK;SKP1/BTB/POZ;BTB/POZ_dom;Kelch_1;Kelch-typ_b-propeller
128	LOC106560602	50652	2583229	ssa10	47689251	47690779	ip_high_1	ip_low_1	OK	60.6431	23.6795	-1.3567	5e-05	0.000577225	yes	ssa10	47689252	47690779	-	protein_coding	retinoic acid receptor responder protein 3-like	-	Retinoic acid receptor responder protein 3 {ECO:0000313|EMBL	Oncorhynchus mykiss (Rainbow trout) (Salmo gairdneri)							PF04970	1;LRAT			IPR007053	LRAT-like_dom
129	LOC106560605	31280	1595257	ssa01	105862108	105878260	ip_high_1	ip_low_1	OK	3.08562	0.920895	-1.74445	5e-05	0.000577225	yes	ssa01	105862109	105878260	-	lncRNA	uncharacterized LOC106560605%2C transcript variant X1	-		-	-	-	-	-	-	-	-	-	-	-	-	-
130	LOC106560781	50846	2593123	ssa10	63103906	63105890	ip_high_1	ip_low_1	OK	33.6676	18.1696	-0.889834	0.0021	0.0140326	yes	ssa10	63103907	63105890	-	lncRNA	uncharacterized LOC106560781%2C transcript variant X1	-		-	-	-	-	-	-	-	-	-	-	-	-	-
131	LOC106560783	50845	2593072	ssa10	62981446	63010719	ip_high_1	ip_low_1	OK	47.7817	31.6496	-0.59427	0.007	0.0371034	yes	ssa10	62981447	63010719	-	protein_coding	LOW QUALITY PROTEIN: ornithine decarboxylase antizyme 2-like	-	Uncharacterized protein {ECO:0000313|Ensembl:ENSLOCP00000018	Lepisosteus oculatus (Spotted gar)	GO:0005829	IEA:InterPro;cytosol	GO:0006595	IEA:InterPro;polyamine metabolic process	GO:0008073	IEA:InterPro;ornithine decarboxylase inhibitor activity	PF02100	1;ODC_AZ			IPR029916;IPR016181;IPR002993	ODC-AZ_2;ODC_AZ;Acyl_CoA_acyltransferase
132	LOC106560839	51182	2610259	ssa10	79735097	79866077	ip_high_1	ip_low_1	OK	5.05022	9.16946	0.860491	0.0002	0.0019586	yes	ssa10	79735098	79866077	-	protein_coding	breast cancer anti-estrogen resistance protein 1-like isoform X3	-	Uncharacterized protein {ECO:0000313|Ensembl:ENSDARP00000106	Danio rerio (Zebrafish) (Brachydanio rerio)							PF00018;PF12026;PF08824	SH3_1;DUF3513;1;Serine_rich	dre:568309	-	IPR013315;IPR001452;IPR021901;IPR014928	Serine_rich;CAS_DUF3513;SH3_domain;Spectrin_alpha_SH3
133	LOC106560852	51170	2609647	ssa10	79234127	79261776	ip_high_1	ip_low_1	OK	3.46676	6.18044	0.834124	0.0021	0.0140326	yes	ssa10	79234128	79261776	-	protein_coding	copine-2-like	-	Uncharacterized protein {ECO:0000313|Ensembl:ENSAMXP00000003	Astyanax mexicanus (Blind cave fish) (Astyanax fasciatus mexicanus)							PF07002;PF00168	1;Copine;2;C2			IPR010734;IPR000008;IPR002035	C2_dom;VWF_A;Copine
134	LOC106560917	51096	2605873	ssa10	76168716	76173801	ip_high_1	ip_low_1	OK	23.5676	15.0626	-0.645837	0.0049	0.0279116	yes	ssa10	76168717	76173801	-	protein_coding	olfactomedin-4-like	-	Uncharacterized protein {ECO:0000313|EMBL:CDQ73579.1};	Oncorhynchus mykiss (Rainbow trout) (Salmo gairdneri)							PF02191	1;OLF			IPR003112	Olfac-like_dom
135	LOC106561046	50945	2598172	ssa10	67726092	67791570	ip_high_1	ip_low_1	OK	11.368	21.5033	0.91958	0.00025	0.00237184	yes	ssa10	67726093	67791570	-	protein_coding	dual specificity protein phosphatase 8-like isoform X2	-	Uncharacterized protein {ECO:0000313|Ensembl:ENSPFOP00000013	Poecilia formosa (Amazon molly) (Limia formosa)					GO:0017017;GO:0004725	IEA:InterPro;protein tyrosine phosphatase activity;MAP kinase tyrosine/serine/threonine phosphatase activity	PF00782;PF00581	1;DSPc;Rhodanese			IPR001763;IPR000387;IPR020422;IPR029021;IPR016130;IPR024950;IPR000340;IPR008343	MKP;TYR_PHOSPHATASE_dom;Prot-tyrosine_phosphatase-like;Tyr_Pase_AS;Rhodanese-like_dom;TYR_PHOSPHATASE_DUAL_dom;DUSP;Dual-sp_phosphatase_cat-dom
136	LOC106561052	50939	2597866	ssa10	67409871	67462817	ip_high_1	ip_low_1	OK	4.11019	2.54755	-0.690093	0.00735	0.0385782	yes	ssa10	67409872	67462817	-	protein_coding	harmonin-like isoform X5	-	Uncharacterized protein {ECO:0000313|Ensembl:ENSAMXP00000017	Astyanax mexicanus (Blind cave fish) (Astyanax fasciatus mexicanus)			GO:0060122;GO:0001964;GO:0007605;GO:0050808;GO:0046549	synapse organization;IEA:InterPro;startle response;inner ear receptor stereocilium organization;retinal cone cell development;sensory perception of sound;IEA:Ensembl			PF00595	PDZ;2			IPR001478;IPR030237	PDZ;Harmonin
137	LOC106561056	50936	2597713	ssa10	67366292	67369868	ip_high_1	ip_low_1	OK	72.6541	46.3589	-0.648199	0.00325	0.0200352	yes	ssa10	67366293	67369868	-	protein_coding	ras-related protein Rab-19-like	-	Uncharacterized protein {ECO:0000313|EMBL:CDQ87527.1};	Oncorhynchus mykiss (Rainbow trout) (Salmo gairdneri)	GO:0016020;GO:0005622	IEA:InterPro;intracellular;membrane	GO:0006886;GO:0006913;GO:0007264	IEA:InterPro;intracellular protein transport;nucleocytoplasmic transport;small GTPase mediated signal transduction	GO:0005525;GO:0003924	IEA:InterPro;GTP binding;GTPase activity	PF00071	1;Ras			IPR001806;IPR005225;IPR027417	Small_GTPase;Small_GTP-bd_dom;P-loop_NTPase
138	LOC106561186	51291	2615818	ssa10	84672834	84678456	ip_high_1	ip_low_1	OK	3.30037	5.55758	0.751828	0.00725	0.0381598	yes	ssa10	84672835	84678456	-	protein_coding	E3 ubiquitin/ISG15 ligase TRIM25-like isoform X1	-	Uncharacterized protein {ECO:0000313|Ensembl:ENSPFOP00000020	Poecilia formosa (Amazon molly) (Limia formosa)					GO:0008270	IEA:InterPro;zinc ion binding	PF13765;PF00622	1;SPRY;PRY			IPR017907;IPR006574;IPR001841;IPR001870;IPR013320;IPR003877;IPR013083;IPR003879	B30.2/SPRY;Znf_RING_CS;SPRY_dom;PRY;ConA-like_dom;Butyrophylin;Znf_RING/FYVE/PHD;Znf_RING
139	LOC106561196	51248	2613625	ssa10	83363693	83365535	ip_high_1	ip_low_1	OK	3.11487	1.38442	-1.16989	0.0023	0.0151201	yes	ssa10	83363694	83365535	-	protein_coding	C2 calcium-dependent domain-containing protein 4C-like	-	Uncharacterized protein {ECO:0000313|EMBL:CDQ63278.1};	Oncorhynchus mykiss (Rainbow trout) (Salmo gairdneri)							PF00168	1;C2			IPR000008	C2_dom
140	LOC106561227	51308	2616685	ssa10	86214873	86217578	ip_high_1	ip_low_1	OK	0.200753	1.01677	2.3405	0.00165	0.0115231	yes	ssa10	86214874	86217578	-	protein_coding	uncharacterized protein LOC106561227	-	Leptin {ECO:0000313|EMBL:ACZ02412.1};	Salmo salar (Atlantic salmon)	GO:0005615;GO:0005623;GO:0048471	extracellular space;ISS:AgBase;IDA:AgBase;cell;perinuclear region of cytoplasm	GO:0045926;GO:0007165;GO:0001889;GO:0010628	IEA:InterPro;signal transduction;negative regulation of growth;positive regulation of gene expression;liver development;IDA:AgBase	GO:0051427	hormone receptor binding;ISS:AgBase	PF02024	1;Leptin			IPR009079;IPR000065;IPR012351	Leptin;4_helix_cytokine-like_core;4_helix_cytokine_core
141	LOC106561240	51340	2618317	ssa10	87069075	87090079	ip_high_1	ip_low_1	OK	2.21322	4.17766	0.916544	0.0025	0.0161805	yes	ssa10	87069076	87090079	-	protein_coding	uncharacterized protein LOC106561240 isoform X1	-	Uncharacterized protein {ECO:0000313|EMBL:KKF09602.1};	Larimichthys crocea (Large yellow croaker) (Pseudosciaena crocea)	GO:0016021	IEA:UniProtKB-KW;integral component of membrane			GO:0016491	IEA:InterPro;oxidoreductase activity					IPR000103;IPR023753	FAD/NAD-binding_dom;Pyridine_nuc-diS_OxRdtase_2
142	LOC106561284	51429	2622856	ssa10	92644009	92657393	ip_high_1	ip_low_1	OK	0.622164	0.188948	-1.71931	0.00165	0.0115231	yes	ssa10	92644010	92657393	-	protein_coding	glutaminase liver isoform%2C mitochondrial-like isoform X2	-	Uncharacterized protein {ECO:0000313|EMBL:CDQ70154.1};	Oncorhynchus mykiss (Rainbow trout) (Salmo gairdneri)			GO:0006541	IEA:InterPro;glutamine metabolic process	GO:0004359	IEA:InterPro;glutaminase activity	PF04960;PF12796	Glutaminase;1;Ank_2			IPR012338;IPR020683;IPR015868;IPR002110	Glutaminase;Ankyrin_rpt;Ankyrin_rpt-contain_dom;Beta-lactam/transpept-like
143	LOC106561458	31365	1599592	ssa01	109959438	109967088	ip_high_1	ip_low_1	OK	4.24358	6.70928	0.660876	0.00645	0.0347618	yes	ssa01	109959439	109967088	-	protein_coding	programmed cell death 1 ligand 1-like isoform X1	-	Uncharacterized protein {ECO:0000313|EMBL:CDQ80173.1};	Oncorhynchus mykiss (Rainbow trout) (Salmo gairdneri)	GO:0016021	IEA:UniProtKB-KW;integral component of membrane					PF07686	1;V-set			IPR007110;IPR013783;IPR013106;IPR003599	Ig_V-set;Ig-like_dom;Ig_sub;Ig-like_fold
144	LOC106561459	51565	2629792	ssa10	99181940	99184255	ip_high_1	ip_low_1	OK	4.1901	1.74011	-1.26781	5e-05	0.000577225	yes	ssa10	99181941	99184255	-	protein_coding	ras association domain-containing protein 10-like	-	Uncharacterized protein {ECO:0000313|EMBL:CDQ90973.1};	Oncorhynchus mykiss (Rainbow trout) (Salmo gairdneri)			GO:0007165	IEA:InterPro;signal transduction			PF00788	1;RA			IPR029071;IPR000159	Ubiquitin-rel_dom;RA_dom
145	LOC106561462	51568	2629945	ssa10	99334941	99373380	ip_high_1	ip_low_1	OK	3.18337	1.66827	-0.932201	0.00055	0.00463004	yes	ssa10	99334942	99373380	-	protein_coding	protein-methionine sulfoxide oxidase mical2b-like	-	Microtubule associated monooxygenase, calponin and LIM domai	Fundulus heteroclitus (Killifish) (Mummichog)
146	LOC106561477	51582	2630659	ssa10	99764637	99795760	ip_high_1	ip_low_1	OK	3.27116	1.77822	-0.879369	0.0093	0.0464636	yes	ssa10	99764638	99795760	-	protein_coding	protein-methionine sulfoxide oxidase MICAL2-like isoform X1	-	Uncharacterized protein {ECO:0000313|EMBL:CDQ61616.1};	Oncorhynchus mykiss (Rainbow trout) (Salmo gairdneri)					GO:0016491;GO:0071949	IEA:InterPro;oxidoreductase activity;FAD binding	PF01494	1;FAD_binding_3			IPR002938;IPR023753	FAD/NAD-binding_dom;FAD-bd
147	LOC106561622	51735	2638462	ssa10	106412101	106415457	ip_high_1	ip_low_1	OK	680.154	418.313	-0.701278	0.0058	0.0319376	yes	ssa10	106412102	106415457	-	protein_coding	cytochrome c oxidase subunit 8B%2C mitochondrial-like	-	Cytochrome c oxidase polypeptide VIII-heart, mitochondrial {	Salmo salar (Atlantic salmon)	GO:0016021	IEA:UniProtKB-KW;integral component of membrane			GO:0004129	IEA:InterPro;cytochrome-c oxidase activity	PF02285	1;COX8			IPR016070;IPR003205	Cyt_c_oxidase_su8/PSI_RC_su9;Cyt_c_oxidase_su8
148	LOC106561684	51793	2641420	ssa10	108660018	108680067	ip_high_1	ip_low_1	OK	21.2108	10.8384	-0.968654	5e-05	0.000577225	yes	ssa10	108660019	108680067	-	protein_coding	methionine aminopeptidase 2-like isoform X2	-		Oncorhynchus mykiss (Rainbow trout) (Salmo gairdneri)	GO:0005737	IEA:UniProtKB-SubCell;cytoplasm	GO:0070084	protein initiator methionine removal;IEA:UniProtKB-HAMAP	GO:0046872;GO:0070006	metalloaminopeptidase activity;IEA:UniProtKB-HAMAP;metal ion binding	PF00557	1;Peptidase_M24			IPR011991;IPR002468;IPR000994;IPR018349;IPR001714	Pept_M24_MAP;Pept_M24A_MAP2_BS;Pept_M24A_MAP2;WHTH_DNA-bd_dom;Pept_M24_structural-domain
149	LOC106561719	51823	2642950	ssa10	109767293	109800037	ip_high_1	ip_low_1	OK	0.288767	0.66337	1.19991	0.0089	0.0448723	yes	ssa10	109767294	109800037	-	protein_coding	centrosome-associated protein CEP250-like isoform X1	-	Uncharacterized protein {ECO:0000313|Ensembl:ENSONIP00000010	Oreochromis niloticus (Nile tilapia) (Tilapia nilotica)
150	LOC106561892	52001	2652028	ssa11	4395891	4402429	ip_high_1	ip_low_1	OK	4.80522	2.85624	-0.750485	0.0045	0.0260593	yes	ssa11	4395892	4402429	-	protein_coding	glycoprotein endo-alpha-1%2C2-mannosidase-like isoform X2	-	Uncharacterized protein {ECO:0000313|EMBL:CDQ75798.1};	Oncorhynchus mykiss (Rainbow trout) (Salmo gairdneri)							PF16317	1;Glyco_hydro_99			IPR026071	Glyco_Hydrolase_99
151	LOC106561894	52003	2652130	ssa11	4450682	4476171	ip_high_1	ip_low_1	OK	1.25736	3.96398	1.65655	0.0001	0.00107212	yes	ssa11	4450683	4476171	-	protein_coding	four and a half LIM domains protein 2-like isoform X2	-	Four and a half LIM domains protein 2 {ECO:0000313|EMBL:ACI6	Salmo salar (Atlantic salmon)					GO:0008270	IEA:InterPro;zinc ion binding	PF00412	4;LIM			IPR001781	Znf_LIM
152	LOC106561982	31436	1603213	ssa01	113380497	113388445	ip_high_1	ip_low_1	OK	2.74884	0.455745	-2.59252	5e-05	0.000577225	yes	ssa01	113380498	113388445	-	protein_coding	cathepsin L1-like	-	Uncharacterized protein {ECO:0000313|EMBL:CDQ78867.1};	Oncorhynchus mykiss (Rainbow trout) (Salmo gairdneri)					GO:0008234	IEA:UniProtKB-KW;cysteine-type peptidase activity	PF08246;PF00112	1;Peptidase_C1;Inhibitor_I29			IPR013201;IPR013128;IPR025661;IPR000668;IPR025660;IPR000169	Prot_inhib_I29;Pept_cys_AS;Pept_his_AS;Peptidase_C1A;Pept_asp_AS;Peptidase_C1A_C
153	LOC106562074	52161	2660188	ssa11	14837573	14840032	ip_high_1	ip_low_1	OK	2.76502	0.999234	-1.46839	0.00425	0.0248827	yes	ssa11	14837574	14840032	-	protein_coding	zinc finger protein SNAI2-like	-	Uncharacterized protein {ECO:0000313|EMBL:CDQ78019.1};	Oncorhynchus mykiss (Rainbow trout) (Salmo gairdneri)					GO:0046872;GO:0003676	IEA:InterPro;nucleic acid binding;metal ion binding	PF00096	zf-C2H2;2			IPR015880;IPR007087;IPR013087	Znf_C2H2-like;Znf_C2H2;Znf_C2H2/integrase_DNA-bd
154	LOC106562130	52219	2663146	ssa11	17219258	17222267	ip_high_1	ip_low_1	OK	4.53027	0.877963	-2.36736	5e-05	0.000577225	yes	ssa11	17219259	17222267	-	pseudogene	-	-		-	-	-	-	-	-	-	-	-	-	-	-	-
155	LOC106562147	52197	2662024	ssa11	16122757	16130210	ip_high_1	ip_low_1	OK	55.3998	102.765	0.891394	0.00165	0.0115231	yes	ssa11	16122758	16130210	-	protein_coding	cartilage intermediate layer protein 1-like isoform X1	-	CILP1 {ECO:0000313|EMBL:AKI69647.1};	Oncorhynchus mykiss (Rainbow trout) (Salmo gairdneri)							PF00090;PF13330	1;TSP_1;Mucin2_WxxW			IPR000884;IPR003598;IPR007110;IPR003599;IPR008969;IPR025155;IPR013783;IPR014766	CarboxyPept_regulatory_dom;Ig-like_dom;Ig_sub2;Ig-like_fold;CarboxyPept-like_regulatory;TSP1_rpt;Ig_sub;WxxW_domain
156	LOC106562300	52412	2672989	ssa11	23306319	23353178	ip_high_1	ip_low_1	OK	5.37616	3.38046	-0.669356	0.0068	0.0362503	yes	ssa11	23306320	23353178	-	protein_coding	liprin-beta-2-like isoform X6	-	Uncharacterized protein {ECO:0000313|Ensembl:ENSPFOP00000024	Poecilia formosa (Amazon molly) (Limia formosa)							PF07647;PF00536	1;SAM_1;2;SAM_2			IPR029515;IPR013761;IPR001660;IPR030435	SAM;Liprin;SAM/pointed;PPFIBP2
157	LOC106562496	52613	2683240	ssa11	32731527	32738549	ip_high_1	ip_low_1	OK	80.8791	129.744	0.681832	0.0037	0.022253	yes	ssa11	32731528	32738549	-	protein_coding	cathepsin D-like	-	Cathepsin D {ECO:0000313|EMBL:ACH70630.1};	Salmo salar (Atlantic salmon)	GO:0005764	IEA:InterPro;lysosome			GO:0004190	IEA:UniProtKB-KW;aspartic-type endopeptidase activity	PF07966;PF00026	1;A1_Propeptide;Asp			IPR012848;IPR021109;IPR033121;IPR033144;IPR001461;IPR001969	Aspartic_peptidase_AS;Aspartic_peptidase_A1;PEPTIDASE_A1;Peptidase_aspartic_dom;Cathepsin_D;Aspartic_peptidase_N
158	LOC106562904	53012	2703589	ssa11	49508246	49559661	ip_high_1	ip_low_1	OK	0.722878	1.6136	1.15846	0.0046	0.0265203	yes	ssa11	49508247	49559661	-	lncRNA	uncharacterized LOC106562904%2C transcript variant X1	-		-	-	-	-	-	-	-	-	-	-	-	-	-
159	LOC106562923	53035	2704762	ssa11	50177123	50198488	ip_high_1	ip_low_1	OK	1.76908	0.976119	-0.857873	0.0046	0.0265203	yes	ssa11	50177124	50198488	-	protein_coding	alpha-2%2C8-sialyltransferase 8E-like isoform X5	-	Alpha-2,8-sialyltransferase 8E {ECO:0000313|EMBL:JAR28888.1}	Fundulus heteroclitus (Killifish) (Mummichog)
160	LOC106562932	53044	2705221	ssa11	50378423	50382624	ip_high_1	ip_low_1	OK	0.913718	2.9908	1.71071	0.0003	0.00277204	yes	ssa11	50378424	50382624	-	protein_coding	dnaJ homolog subfamily B member 5-like	-	Uncharacterized protein {ECO:0000313|EMBL:CDQ67194.1};	Oncorhynchus mykiss (Rainbow trout) (Salmo gairdneri)			GO:0006457	IEA:InterPro;protein folding			PF01556;PF00226	1;DnaJ_C;DnaJ			IPR008971;IPR002939;IPR001623;IPR018253	DnaJ_domain_CS;DnaJ_domain;HSP40/DnaJ_pept-bd;DnaJ_C
161	LOC106563034	53193	2712820	ssa11	57914944	57917711	ip_high_1	ip_low_1	OK	6.78026	14.1639	1.0628	5e-05	0.000577225	yes	ssa11	57914945	57917711	-	protein_coding	proteinase-activated receptor 1-like	-	Uncharacterized protein {ECO:0000313|EMBL:CDQ86526.1};	Oncorhynchus mykiss (Rainbow trout) (Salmo gairdneri)	GO:0016021	IEA:UniProtKB-KW;integral component of membrane	GO:0007596	IEA:InterPro;blood coagulation	GO:0015057	IEA:InterPro;thrombin receptor activity	PF00001	7tm_1;1			IPR017452;IPR003912;IPR000276;IPR000935	GPCR_Rhodpsn_7TM;Thrmbn_rcpt;Protea_act_rcpt;GPCR_Rhodpsn
162	LOC106563127	53242	2715319	ssa11	61201038	61222725	ip_high_1	ip_low_1	OK	3.32238	5.55248	0.740917	0.00095	0.00730716	yes	ssa11	61201039	61222725	-	protein_coding	ER degradation-enhancing alpha-mannosidase-like protein 3 isoform X1	-		Oncorhynchus mykiss (Rainbow trout) (Salmo gairdneri)	GO:0016020	IEA:InterPro;membrane			GO:0004571;GO:0005509	IEA:InterPro;mannosyl-oligosaccharide 1,2-alpha-mannosidase activity;calcium ion binding	PF01532;PF02225	1;PA;Glyco_hydro_47			IPR003137;IPR001382	Glyco_hydro_47;PA_domain
163	LOC106563172	53484	2727661	ssa11	73063730	73065752	ip_high_1	ip_low_1	OK	2.77409	1.22689	-1.17701	0.0072	0.0379493	yes	ssa11	73063731	73065752	-	protein_coding	uncharacterized protein LOC106563172	-	Uncharacterized protein {ECO:0000313|EMBL:CDQ90983.1};	Oncorhynchus mykiss (Rainbow trout) (Salmo gairdneri)					GO:0004860	IEA:InterPro;protein kinase inhibitor activity	PF15170	CaM-KIIN;1			IPR026779	Camk2n
164	LOC106563184	53465	2726692	ssa11	72561046	72574129	ip_high_1	ip_low_1	OK	1.83795	0.956621	-0.942079	0.00095	0.00730716	yes	ssa11	72561047	72574129	-	protein_coding	V-type proton ATPase 116 kDa subunit a isoform 2-like	-		Oncorhynchus mykiss (Rainbow trout) (Salmo gairdneri)	GO:0000220;GO:0016021	IEA:InterPro;vacuolar proton-transporting V-type ATPase, V0 domain;IEA:UniProtKB-KW;integral component of membrane	GO:0015991	IEA:InterPro;ATP hydrolysis coupled proton transport	GO:0015078	IEA:InterPro;hydrogen ion transmembrane transporter activity	PF01496	1;V_ATPase_I			IPR002490;IPR026028	V-type_ATPase_116kDa_su_euka;V-ATPase_116kDa_su
165	LOC106563255	53370	2721847	ssa11	68595490	68599323	ip_high_1	ip_low_1	OK	40.0952	24.9217	-0.686028	0.00315	0.0195337	yes	ssa11	68595491	68599323	-	protein_coding	endothelial differentiation-related factor 1 homolog	-	Uncharacterized protein {ECO:0000313|EMBL:CDQ66588.1};	Oncorhynchus mykiss (Rainbow trout) (Salmo gairdneri)					GO:0043565	IEA:InterPro;sequence-specific DNA binding	PF01381;PF08523	1;MBF1;HTH_3			IPR010982;IPR013729;IPR001387	Lambda_DNA-bd_dom;Cro/C1-type_HTH;MBF1_N
166	LOC106563267	53358	2721235	ssa11	67410440	67411497	ip_high_1	ip_low_1	OK	7.46236	13.4241	0.847124	0.0012	0.008862	yes	ssa11	67410441	67411497	-	transcribed_pseudogene	myosin light chain 4 pseudogene	-		-	-	-	-	-	-	-	-	-	-	-	-	-
167	LOC106563272	53352	2720929	ssa11	65758107	65987827	ip_high_1	ip_low_1	OK	33.2591	16.0521	-1.05099	5e-05	0.000577225	yes	ssa11	65758108	65987827	-	protein_coding	regulator of G-protein signaling 3-like isoform X7	-	Regulator of G-protein signaling 3 {ECO:0000313|EMBL:JAR7689	Fundulus heteroclitus (Killifish) (Mummichog)
168	LOC106563403	31559	1609486	ssa01	117082960	117087378	ip_high_1	ip_low_1	OK	3.3426	20.0516	2.58467	5e-05	0.000577225	yes	ssa01	117082961	117087378	-	protein_coding	dentin sialophosphoprotein-like	-	Uncharacterized protein {ECO:0000313|EMBL:CDQ70245.1};	Oncorhynchus mykiss (Rainbow trout) (Salmo gairdneri)
169	LOC106563592	53708	2739085	ssa11	78362795	78377849	ip_high_1	ip_low_1	OK	46.4913	122.515	1.39793	5e-05	0.000577225	yes	ssa11	78362796	78377849	-	protein_coding	lipocalin-like isoform X2	-	Lipocalin {ECO:0000313|EMBL:ACI66580.1};	Salmo salar (Atlantic salmon)	GO:0005576	IEA:UniProtKB-KW;extracellular region	GO:0006629	IEA:InterPro;lipid metabolic process	GO:0004869;GO:0005215;GO:0036094	IEA:InterPro;small molecule binding;transporter activity;cysteine-type endopeptidase inhibitor activity	PF00061;PF00031	1;Lipocalin;Cystatin			IPR002345;IPR000010;IPR000566;IPR012674;IPR002972;IPR011038	Calycin-like;Lipocln_cytosolic_FA-bd_dom;Calycin;Lipocalin;PstgldnD_synth;Cystatin_dom
170	LOC106563612	31587	1610914	ssa01	117982643	117989859	ip_high_1	ip_low_1	OK	3.07125	1.42752	-1.10532	0.0019	0.0129339	yes	ssa01	117982644	117989859	-	protein_coding	probetacellulin-like	-	Uncharacterized protein {ECO:0000313|EMBL:CDQ60289.1};	Oncorhynchus mykiss (Rainbow trout) (Salmo gairdneri)	GO:0016021	IEA:UniProtKB-KW;integral component of membrane									IPR015497;IPR000742;IPR013032	EGF_rcpt_ligand;EGF-like_dom;EGF-like_CS
171	LOC106563650	53762	2741839	ssa11	79572431	79591672	ip_high_1	ip_low_1	OK	12.4701	8.10505	-0.621579	0.0054	0.0301712	yes	ssa11	79572432	79591672	-	protein_coding	protein furry homolog	-	Uncharacterized protein {ECO:0000313|Ensembl:ENSPFOP00000025	Poecilia formosa (Amazon molly) (Limia formosa)
172	LOC106563686	31596	1611373	ssa01	118193914	118225905	ip_high_1	ip_low_1	OK	2.02255	3.14324	0.636078	0.00985	0.0486422	yes	ssa01	118193915	118225905	-	protein_coding	malignant fibrous histiocytoma-amplified sequence 1 homolog	-	Uncharacterized protein {ECO:0000313|EMBL:CDQ60297.1};	Oncorhynchus mykiss (Rainbow trout) (Salmo gairdneri)	GO:0005622	IEA:GOC;intracellular	GO:0007264	IEA:InterPro;small GTPase mediated signal transduction	GO:0005525	IEA:InterPro;GTP binding	PF13855;PF16095;PF08477	1;LRR_8;COR;2;Roc			IPR003591;IPR020859;IPR027417;IPR001611;IPR032171;IPR032675;IPR013684	L_dom-like;MIRO-like;Leu-rich_rpt;COR;P-loop_NTPase;Leu-rich_rpt_typical-subtyp;ROC_dom
173	LOC106563699	53785	2742989	ssa11	80949114	80964925	ip_high_1	ip_low_1	OK	2.43269	1.09961	-1.14556	0.0065	0.034974	yes	ssa11	80949115	80956913	-	protein_coding	calpain-1 catalytic subunit-like	-	Calpain-1 catalytic subunit {ECO:0000313|EMBL:ACN10984.1};	Salmo salar (Atlantic salmon)	GO:0005622	IEA:InterPro;intracellular			GO:0004198;GO:0005509	IEA:InterPro;calcium-dependent cysteine-type endopeptidase activity;calcium ion binding	PF13833;PF01067;PF00648	1;Calpain_III;Peptidase_C2;EF-hand_8			IPR018247;IPR002048;IPR011992;IPR000169;IPR001300;IPR022684;IPR029643;IPR022683;IPR022682	Calpain_cysteine_protease;EF-hand-dom_pair;CAPN1;Peptidase_C2_calpain_cat;Pept_cys_AS;Calpain_III;EF_hand_dom;EF_Hand_1_Ca_BS;Calpain_domain_III
174	LOC106563836	53956	2751733	ssa11	86559960	86627202	ip_high_1	ip_low_1	OK	1.1036	0.110186	-3.32421	5e-05	0.000577225	yes	ssa11	86559961	86627202	-	protein_coding	GTPase IMAP family member 8-like	-	GTPase IMAP family member 7 {ECO:0000313|EMBL:ACN10872.1};	Salmo salar (Atlantic salmon)	GO:0016021	IEA:UniProtKB-KW;integral component of membrane			GO:0005525	IEA:InterPro;GTP binding	PF04548	AIG1;2			IPR006703;IPR027417	G_AIG1;P-loop_NTPase
175	LOC106563948	31617	1612444	ssa01	118695227	118711673	ip_high_1	ip_low_1	OK	17.9077	11.8846	-0.591486	0.00875	0.0442734	yes	ssa01	118695228	118711673	-	protein_coding	mothers against decapentaplegic homolog 4-like isoform X1	-		Oncorhynchus mykiss (Rainbow trout) (Salmo gairdneri)	GO:0005634;GO:0005667;GO:0005737	IEA:InterPro;IEA:UniProtKB-SubCell;transcription factor complex;nucleus;cytoplasm	GO:0007179;GO:0006351	IEA:InterPro;transforming growth factor beta receptor signaling pathway;IEA:UniProtKB-KW;transcription, DNA-templated	GO:0003677;GO:0003700	IEA:InterPro;IEA:UniProtKB-KW;transcription factor activity, sequence-specific DNA binding;DNA binding	PF03166;PF03165	1;MH2;MH1			IPR017855;IPR013019;IPR008984;IPR013790;IPR003619;IPR001132	Dwarfin;MAD_homology1_Dwarfin-type;SMAD_dom_Dwarfin-type;SMAD_dom-like;SMAD_FHA_domain;MAD_homology_MH1
176	LOC106563975	31616	1612393	ssa01	118689005	118693752	ip_high_1	ip_low_1	OK	27.9217	12.5955	-1.14848	5e-05	0.000577225	yes	ssa01	118689006	118693752	-	protein_coding	bone morphogenetic protein 10-like	-	Uncharacterized protein {ECO:0000313|EMBL:CDQ60319.1};	Oncorhynchus mykiss (Rainbow trout) (Salmo gairdneri)	GO:0005576	IEA:UniProtKB-KW;extracellular region	GO:0040007	IEA:InterPro;growth			PF00688;PF00019	1;TGFb_propeptide;TGF_beta			IPR001111;IPR002405;IPR017948;IPR001839;IPR015615;IPR029034	TGF-b_N;TGF-beta-rel;Inhibin_asu;TGFb_CS;TGF-b_C;Cystine-knot_cytokine
177	LOC106564047	54178	2763055	ssa12	1825277	1832037	ip_high_1	ip_low_1	OK	0.692696	0.272961	-1.34353	0.0063	0.0341133	yes	ssa12	1825278	1832037	-	protein_coding	zinc finger protein 239-like	-	Uncharacterized protein {ECO:0000313|EMBL:CDQ93019.1};	Oncorhynchus mykiss (Rainbow trout) (Salmo gairdneri)					GO:0046872;GO:0003676	IEA:InterPro;nucleic acid binding;metal ion binding	PF13912;PF00096	1;zf-C2H2_6;zf-C2H2;2			IPR015880;IPR007087;IPR013087	Znf_C2H2-like;Znf_C2H2;Znf_C2H2/integrase_DNA-bd
178	LOC106564242	54370	2772847	ssa12	7216571	7228195	ip_high_1	ip_low_1	OK	79.09	134.409	0.765059	0.0014	0.0100663	yes	ssa12	7216572	7228195	-	protein_coding	GTPase IMAP family member 7-like	-	Uncharacterized protein {ECO:0000313|EMBL:CDQ92713.1};	Oncorhynchus mykiss (Rainbow trout) (Salmo gairdneri)					GO:0005525	IEA:InterPro;GTP binding	PF04548	1;AIG1			IPR006703;IPR027417	G_AIG1;P-loop_NTPase
179	LOC106564249	54374	2773051	ssa12	7332106	7335006	ip_high_1	ip_low_1	OK	140.414	92.8522	-0.596677	0.00745	0.0390037	yes	ssa12	7332107	7335006	-	protein_coding	UPF0390 protein zgc136864-like	-	Leydig cell tumor 10 kDa protein {ECO:0000313|EMBL:ACO08305.	Oncorhynchus mykiss (Rainbow trout) (Salmo gairdneri)							PF09495	DUF2462;1			IPR019034	UPF0390
180	LOC106564265	54391	2773918	ssa12	7646533	7652047	ip_high_1	ip_low_1	OK	3.91205	6.47778	0.727576	0.0017	0.0118094	yes	ssa12	7646534	7652047	-	protein_coding	dnaJ homolog subfamily B member 1-like	-	DnaJ {ECO:0000313|EMBL:KKF27223.1};	Larimichthys crocea (Large yellow croaker) (Pseudosciaena crocea)			GO:0006457	IEA:InterPro;protein folding			PF01556;PF00226	1;DnaJ_C;DnaJ			IPR008971;IPR002939;IPR001623;IPR018253	DnaJ_domain_CS;DnaJ_domain;HSP40/DnaJ_pept-bd;DnaJ_C
181	LOC106564305	54425	2775652	ssa12	8352041	8354399	ip_high_1	ip_low_1	OK	13.0294	21.8578	0.746379	0.0017	0.0118094	yes	ssa12	8352042	8354399	-	protein_coding	lipopolysaccharide-induced tumor necrosis factor-alpha factor homolog	-	Lipopolysaccharide-induced tumor necrosis factor-alpha facto	Salmo salar (Atlantic salmon)							PF10601	1;zf-LITAF-like			IPR006629	LITAF
182	LOC106564453	54571	2783098	ssa12	12414133	12425337	ip_high_1	ip_low_1	OK	0.684321	1.53706	1.16743	0.0021	0.0140326	yes	ssa12	12414134	12425337	-	protein_coding	beta-1%2C3-galactosyltransferase 2-like	-		Oreochromis niloticus (Nile tilapia) (Tilapia nilotica)	GO:0005794;GO:0016021	IEA:UniProtKB-KW;Golgi apparatus;integral component of membrane	GO:0006486	IEA:InterPro;protein glycosylation	GO:0008378	IEA:InterPro;galactosyltransferase activity	PF01762	1;Galactosyl_T			IPR002659	Glyco_trans_31
183	LOC106564518	31657	1614484	ssa01	120529091	120547818	ip_high_1	ip_low_1	OK	29.4446	14.5242	-1.01955	5e-05	0.000577225	yes	ssa01	120529092	120547818	-	protein_coding	iron-sulfur cluster assembly scaffold protein IscU-like	-	Iron-sulfur cluster assembly enzyme ISCU, mitochondrial {ECO	Salmo salar (Atlantic salmon)			GO:0016226	IEA:InterPro;iron-sulfur cluster assembly	GO:0005506;GO:0051536	IEA:InterPro;iron-sulfur cluster binding;iron ion binding	PF01592	1;NifU_N			IPR002871;IPR011339	NIF_FeS_clus_asmbl_NifU_N;ISC_FeS_clus_asmbl_IscU
184	LOC106564531	54647	2786974	ssa12	14618171	14621834	ip_high_1	ip_low_1	OK	6.14961	3.76154	-0.709173	0.00285	0.0179988	yes	ssa12	14618172	14621834	-	protein_coding	GATA zinc finger domain-containing protein 10-like	-	Uncharacterized protein {ECO:0000313|EMBL:CDQ88570.1};	Oncorhynchus mykiss (Rainbow trout) (Salmo gairdneri)
185	LOC106564631	54746	2792023	ssa12	17308252	17309636	ip_high_1	ip_low_1	OK	10.5908	26.0291	1.29731	0.00115	0.00855715	yes	ssa12	17308253	17309636	-	protein_coding	up-regulated during skeletal muscle growth protein 5-like	-	Up-regulated during skeletal muscle growth protein 5 {ECO:00	Salmo salar (Atlantic salmon)											IPR009125	DAPIT
186	LOC106564638	54830	2796307	ssa12	21489024	21493782	ip_high_1	ip_low_1	OK	22.9979	3.81871	-2.59034	5e-05	0.000577225	yes	ssa12	21489025	21493782	-	protein_coding	elongation of very long chain fatty acids protein 4-like	-		Poeciliopsis prolifica (blackstripe livebearer)	GO:0016021	IEA:UniProtKB-KW;integral component of membrane	GO:0006633	IEA:UniProtKB-KW;fatty acid biosynthetic process	GO:0016740	IEA:UniProtKB-KW;transferase activity	PF01151	1;ELO			IPR002076	ELO_fam
187	LOC106564645	54819	2795746	ssa12	21170521	21176660	ip_high_1	ip_low_1	OK	0.515512	1.61616	1.64849	0.0008	0.00633656	yes	ssa12	21170522	21176660	-	protein_coding	protein CYR61-like	-	Uncharacterized protein {ECO:0000313|EMBL:CDQ82874.1};	Oncorhynchus mykiss (Rainbow trout) (Salmo gairdneri)	GO:0005576	IEA:UniProtKB-KW;extracellular region	GO:0001558	IEA:InterPro;regulation of cell growth			PF00093;PF00219;PF00007	1;VWC;Cys_knot;IGFBP			IPR000884;IPR017891;IPR009030;IPR006207;IPR001007;IPR006208;IPR000867;IPR012395	IGFBP_CNN;Glyco_hormone_CN;IGFBP-like;Insulin_GF-bd_Cys-rich_CS;Growth_fac_rcpt_;TSP1_rpt;Cys_knot_C;VWF_dom
188	LOC106564679	54784	2793961	ssa12	20000606	20028663	ip_high_1	ip_low_1	OK	2.63141	4.44363	0.755901	0.0039	0.0232188	yes	ssa12	20000607	20028663	-	protein_coding	phosphoinositide 3-kinase regulatory subunit 6-like isoform X1	-	Uncharacterized protein {ECO:0000313|EMBL:CDQ84689.1};	Oncorhynchus mykiss (Rainbow trout) (Salmo gairdneri)	GO:0005944	IEA:InterPro;phosphatidylinositol 3-kinase complex, class IB			GO:0046935	IEA:InterPro;1-phosphatidylinositol-3-kinase regulator activity	PF10486	PI3K_1B_p101;2			IPR019522	PIK3R5/6
189	LOC106564714	54832	2796409	ssa12	21541423	21545923	ip_high_1	ip_low_1	OK	3.46041	1.48443	-1.22103	0.0008	0.00633656	yes	ssa12	21541424	21545923	-	protein_coding	kelch-like protein 38	-	Kelch-like protein 38-like {ECO:0000313|EMBL:KPP60705.1};	Scleropages formosus (Asian bonytongue)							PF07707;PF01344;PF00651	1;BTB;BACK;Kelch_1;5			IPR006652;IPR011333;IPR011705;IPR000210;IPR030568;IPR015915;IPR017096	BTB-kelch_protein;KLHL38;BACK;SKP1/BTB/POZ;BTB/POZ_dom;Kelch_1;Kelch-typ_b-propeller
190	LOC106564764	54845	2797072	ssa12	22178532	22185798	ip_high_1	ip_low_1	OK	0.773136	0.260373	-1.57014	0.0053	0.0297218	yes	ssa12	22178533	22185798	-	protein_coding	centriole%2C cilia and spindle-associated protein-like	-	Uncharacterized protein {ECO:0000313|EMBL:CDQ70912.1};	Oncorhynchus mykiss (Rainbow trout) (Salmo gairdneri)	GO:0005856	IEA:InterPro;cytoskeleton					PF15748	1;CCSAP			IPR029774	CSAP
191	LOC106564879	54973	2803600	ssa12	25625934	25650961	ip_high_1	ip_low_1	OK	1.28985	2.32716	0.851371	0.00845	0.0430721	yes	ssa12	25625935	25650961	-	protein_coding	voltage-dependent calcium channel gamma-1 subunit-like	-		Oncorhynchus mykiss (Rainbow trout) (Salmo gairdneri)	GO:0005891	IEA:InterPro;voltage-gated calcium channel complex			GO:0005245	IEA:InterPro;voltage-gated calcium channel activity	PF13903	1;Claudin_2			IPR008368;IPR005421;IPR004031	PMP22/EMP/MP20/Claudin;VDCC_g1su;VDCC_gsu
192	LOC106564953	54892	2799469	ssa12	22983857	23005841	ip_high_1	ip_low_1	OK	1.97047	0.770976	-1.35378	0.0003	0.00277204	yes	ssa12	22983858	23005841	-	protein_coding	insulin-like growth factor-binding protein 4	-	Insulin-like growth factor binding protein 4 {ECO:0000313|EM	Salmo salar (Atlantic salmon)	GO:0005576	IEA:InterPro;extracellular region	GO:0001558	IEA:InterPro;regulation of cell growth			PF00219;PF00086	Thyroglobulin_1;1;IGFBP			IPR022321;IPR022327;IPR000716;IPR017891;IPR000867;IPR009168;IPR009030	Thyroglobulin_1;Insulin_GF-bd_Cys-rich_CS;IGFBP_1-6_chordata;IGFBP1-6;Growth_fac_rcpt_;IGFBP-4;IGFBP-like
193	LOC106564955	54889	2799316	ssa12	22935142	22949150	ip_high_1	ip_low_1	OK	1.81165	0.786886	-1.20308	0.00165	0.0115231	yes	ssa12	22935143	22949150	-	protein_coding	tensin-4-like	-	Uncharacterized protein {ECO:0000313|EMBL:CDQ70879.1};	Oncorhynchus mykiss (Rainbow trout) (Salmo gairdneri)							PF00017;PF08416	1;PTB;SH2			IPR000980;IPR013625;IPR011993	PTB;PH_dom-like;SH2
194	LOC106565054	29585	1508812	ssa01	12171474	12182003	ip_high_1	ip_low_1	OK	1.22158	0.0874586	-3.80401	5e-05	0.000577225	yes	ssa01	12171475	12182003	-	protein_coding	5'-nucleotidase-like%2C transcript variant X2	-	Uncharacterized protein {ECO:0000313|EMBL:CDQ95052.1};	Oncorhynchus mykiss (Rainbow trout) (Salmo gairdneri)			GO:0009166	IEA:InterPro;nucleotide catabolic process	GO:0046872;GO:0000166;GO:0016788	IEA:UniProtKB-KW;IEA:InterPro;hydrolase activity, acting on ester bonds;nucleotide binding;metal ion binding	PF02872;PF00149	1;Metallophos;5_nucleotid_C			IPR029052;IPR004843;IPR006146;IPR008334;IPR006179	5'-Nucleotdase_CS;Metallo-depent_PP-like;5_nucleotidase/apyrase;5'-Nucleotdase_C;Calcineurin-like_PHP_apaH
195	LOC106565094	55432	2827009	ssa12	47567448	47681893	ip_high_1	ip_low_1	OK	1.53988	2.96889	0.947104	0.0017	0.0118094	yes	ssa12	47567449	47681893	-	protein_coding	contactin-2-like	-	Uncharacterized protein {ECO:0000313|EMBL:CDQ79544.1};	Oncorhynchus mykiss (Rainbow trout) (Salmo gairdneri)			GO:0007155;GO:0001764;GO:0071205;GO:0007417;GO:0007409	IEA:InterPro;axonogenesis;central nervous system development;protein localization to juxtaparanode region of axon;cell adhesion;neuron migration			PF07679;PF00041	I-set;3;fn3;2			IPR003598;IPR007110;IPR013783;IPR003599;IPR003961;IPR013098;IPR032993	Contactin-2;FN3_dom;Ig_I-set;Ig-like_dom;Ig_sub2;Ig_sub;Ig-like_fold
196	LOC106565167	55344	2822521	ssa12	44697155	44706206	ip_high_1	ip_low_1	OK	2.72184	7.8369	1.5257	0.0064	0.034544	yes	ssa12	44697156	44706206	-	protein_coding	uncharacterized protein LOC106565167 isoform X4	-	Uncharacterized protein {ECO:0000313|EMBL:KKF21738.1};	Larimichthys crocea (Large yellow croaker) (Pseudosciaena crocea)	GO:0016021	IEA:UniProtKB-KW;integral component of membrane
197	LOC106565224	55278	2819155	ssa12	41601932	41619861	ip_high_1	ip_low_1	OK	25.527	40.7824	0.675922	0.0034	0.0207772	yes	ssa12	41601933	41619861	-	protein_coding	protein-glutamine gamma-glutamyltransferase 2-like	-	Uncharacterized protein {ECO:0000313|EMBL:CDQ76535.1};	Oncorhynchus mykiss (Rainbow trout) (Salmo gairdneri)			GO:0018149	IEA:InterPro;peptide cross-linking	GO:0003810	IEA:InterPro;protein-glutamine gamma-glutamyltransferase activity	PF00868;PF00927;PF01841	1;Transglut_C;Transglut_N;2;Transglut_core			IPR008958;IPR002931;IPR013783;IPR014756;IPR001102;IPR023608	Transglutaminase_N;Ig_E-set;Transglutaminase-like;Transglutaminase_C;Ig-like_fold;Gln_gamma-glutamylTfrase_euk
198	LOC106565244	55256	2818033	ssa12	40177517	40188954	ip_high_1	ip_low_1	OK	2.50541	0.687365	-1.8659	5e-05	0.000577225	yes	ssa12	40177518	40188954	-	protein_coding	Krueppel-like factor 15	-	Uncharacterized protein {ECO:0000313|EMBL:CDQ60080.1};	Oncorhynchus mykiss (Rainbow trout) (Salmo gairdneri)					GO:0046872;GO:0003676	IEA:InterPro;nucleic acid binding;metal ion binding	PF00096	1;zf-C2H2			IPR015880;IPR007087;IPR013087	Znf_C2H2-like;Znf_C2H2;Znf_C2H2/integrase_DNA-bd
199	LOC106565346	55476	2829253	ssa12	49824185	49850676	ip_high_1	ip_low_1	OK	25.2673	47.3256	0.905349	0.0006	0.0049815	yes	ssa12	49824186	49850676	-	protein_coding	peptidyl-prolyl cis-trans isomerase FKBP5-like	-	Uncharacterized protein {ECO:0000313|EMBL:CDQ63883.1};	Oncorhynchus mykiss (Rainbow trout) (Salmo gairdneri)			GO:0006457	IEA:InterPro;protein folding	GO:0003755;GO:0005528	IEA:InterPro;FK506 binding;peptidyl-prolyl cis-trans isomerase activity	PF00254;PF13181	1;TPR_8;2;FKBP_C			IPR011990;IPR031210;IPR013026;IPR019734;IPR023566;IPR001179	FKBP5;TPR_repeat;TPR-contain_dom;PPIase_FKBP_dom;TPR-like_helical_dom;PPIase_FKBP
200	LOC106565477	55646	2837923	ssa12	55294910	55299027	ip_high_1	ip_low_1	OK	10.572	6.21168	-0.767187	0.00085	0.00666361	yes	ssa12	55294911	55299027	-	protein_coding	class E basic helix-loop-helix protein 40-like	-	Uncharacterized protein {ECO:0000313|EMBL:CDQ88265.1};	Oncorhynchus mykiss (Rainbow trout) (Salmo gairdneri)	GO:0005634	IEA:UniProtKB-KW;nucleus	GO:0006355;GO:0006351	IEA:UniProtKB-KW;regulation of transcription, DNA-templated;transcription, DNA-templated	GO:0003677	IEA:InterPro;DNA binding	PF07527;PF00010	HLH;1;Hairy_orange			IPR003650;IPR011598	bHLH_dom;Orange_dom
201	LOC106565526	55732	2842313	ssa12	58628906	58670674	ip_high_1	ip_low_1	OK	4.62572	7.44552	0.686695	0.00935	0.0466606	yes	ssa12	58628907	58644066	-	protein_coding	glycoprotein-N-acetylgalactosamine 3-beta-galactosyltransferase 1-B-like	-	Uncharacterized protein {ECO:0000313|EMBL:CDQ66672.1};	Oncorhynchus mykiss (Rainbow trout) (Salmo gairdneri)	GO:0016021	IEA:UniProtKB-KW;integral component of membrane	GO:0016266	IEA:InterPro;O-glycan processing	GO:0016263	IEA:InterPro;glycoprotein-N-acetylgalactosamine 3-beta-galactosyltransferase activity	PF02434	1;Fringe			IPR026842;IPR003378	Fringe-like;C1GALT1
202	LOC106565554	55697	2840524	ssa12	57757625	57758799	ip_high_1	ip_low_1	OK	96.7277	63.9487	-0.597015	0.00735	0.0385782	yes	ssa12	57757626	57758799	-	protein_coding	histone H1x	-	Histone H1x {ECO:0000313|EMBL:ACM09455.1};	Salmo salar (Atlantic salmon)	GO:0005634;GO:0000786	IEA:UniProtKB-SubCell;IEA:InterPro;nucleus;nucleosome	GO:0006334	IEA:InterPro;nucleosome assembly	GO:0003677	IEA:UniProtKB-KW;DNA binding	PF00538	1;Linker_histone			IPR011991;IPR005819;IPR005818	Histone_H5;WHTH_DNA-bd_dom;Histone_H1/H5_H15
203	LOC106565558	55692	2840269	ssa12	57664329	57682808	ip_high_1	ip_low_1	OK	43.6307	21.7484	-1.00443	5e-05	0.000577225	yes	ssa12	57664330	57682808	-	protein_coding	MAP kinase-activated protein kinase 2-like	-	Uncharacterized protein {ECO:0000313|EMBL:CDQ81307.1};	Oncorhynchus mykiss (Rainbow trout) (Salmo gairdneri)					GO:0004674;GO:0005524	IEA:UniProtKB-KW;protein serine/threonine kinase activity;ATP binding	PF00069	1;Pkinase			IPR017441;IPR000719;IPR008271;IPR027442;IPR011009	Ser/Thr_kinase_AS;Prot_kinase_dom;Protein_kinase_ATP_BS;MAPKAPK_C;Kinase-like_dom
204	LOC106565633	55810	2846287	ssa12	60671901	60681995	ip_high_1	ip_low_1	OK	0.622234	0.238835	-1.38144	0.00555	0.030835	yes	ssa12	60671902	60681995	-	protein_coding	Krueppel-like factor 15	-	Uncharacterized protein {ECO:0000313|EMBL:CDQ83089.1};	Oncorhynchus mykiss (Rainbow trout) (Salmo gairdneri)	GO:0016021	IEA:UniProtKB-KW;integral component of membrane	GO:0055085	IEA:InterPro;transmembrane transport	GO:0046872;GO:0003676	IEA:InterPro;nucleic acid binding;metal ion binding	PF07690	1;MFS_1			IPR015880;IPR020846;IPR007087;IPR011701;IPR013087	MFS_dom;Znf_C2H2-like;Znf_C2H2;MFS;Znf_C2H2/integrase_DNA-bd
205	LOC106565657	55777	2844604	ssa12	59734045	59739141	ip_high_1	ip_low_1	OK	2.73262	5.86205	1.10112	0.00015	0.00152788	yes	ssa12	59734046	59739141	-	protein_coding	cyclin-dependent kinase inhibitor 1-like isoform X2	-	Uncharacterized protein {ECO:0000313|EMBL:CDQ66813.1};	Oncorhynchus mykiss (Rainbow trout) (Salmo gairdneri)	GO:0005634	IEA:InterPro;nucleus	GO:0007346;GO:0007050;GO:0072331	regulation of mitotic cell cycle;IEA:InterPro;cell cycle arrest;signal transduction by p53 class mediator	GO:0004861	IEA:InterPro;cyclin-dependent protein serine/threonine kinase inhibitor activity	PF02234	1;CDI			IPR029841;IPR003175	CDI;CDKN1A_vertebrate
206	LOC106565743	56030	2857507	ssa12	72137198	72175287	ip_high_1	ip_low_1	OK	0.455862	1.18018	1.37233	0.0051	0.0288147	yes	ssa12	72137199	72175287	-	protein_coding	microphthalmia-associated transcription factor-like isoform X2	-	Uncharacterized protein {ECO:0000313|EMBL:CDQ61675.1};	Oncorhynchus mykiss (Rainbow trout) (Salmo gairdneri)	GO:0005634	IEA:InterPro;nucleus	GO:0006357;GO:0045670;GO:0097531;GO:0042981;GO:0030318	regulation of osteoclast differentiation;IEA:InterPro;mast cell migration;regulation of transcription from RNA polymerase II promoter;regulation of apoptotic process;melanocyte differentiation	GO:0003700	IEA:InterPro;transcription factor activity, sequence-specific DNA binding	PF11851;PF00010;PF15951	HLH;1;DUF3371;MITF_TFEB_C_3_N			IPR030532;IPR021802;IPR031867;IPR011598	MITF;bHLH_dom;MiT/TFE_C;MiT/TFE_N
207	LOC106565752	56022	2857099	ssa12	71672026	71675795	ip_high_1	ip_low_1	OK	12.3232	7.34706	-0.746135	0.00085	0.00666361	yes	ssa12	71672027	71675795	-	protein_coding	class E basic helix-loop-helix protein 40-like	-	Class B basic helix-loop-helix protein 2 {ECO:0000313|EMBL:A	Salmo salar (Atlantic salmon)	GO:0005634	IEA:UniProtKB-KW;nucleus	GO:0006355;GO:0006351	IEA:UniProtKB-KW;regulation of transcription, DNA-templated;transcription, DNA-templated	GO:0003677	IEA:InterPro;DNA binding	PF07527;PF00010	HLH;1;Hairy_orange			IPR003650;IPR011598	bHLH_dom;Orange_dom
208	LOC106565754	56019	2856973	ssa12	71419099	71508268	ip_high_1	ip_low_1	OK	10.7876	6.80963	-0.663719	0.0074	0.0387884	yes	ssa12	71419100	71508268	-	protein_coding	semaphorin-3F-like isoform X1	-	Uncharacterized protein {ECO:0000313|Ensembl:ENSONIP00000025	Oreochromis niloticus (Nile tilapia) (Tilapia nilotica)							PF01403	1;Sema			IPR003598;IPR007110;IPR003599;IPR016201;IPR013783;IPR027231;IPR015943;IPR001627	Ig-like_dom;Ig_sub2;Ig-like_fold;Semap_dom;Ig_sub;Semaphorin;Plexin-like_fold;WD40/YVTN_repeat-like_dom
209	LOC106565803	55965	2854192	ssa12	69238103	69250266	ip_high_1	ip_low_1	OK	0.922358	0.379894	-1.27973	0.008	0.0412561	yes	ssa12	69238104	69250266	-	protein_coding	tubulin monoglycylase TTLL3-like isoform X5	-	Uncharacterized protein {ECO:0000313|EMBL:CDQ79787.1};	Oncorhynchus mykiss (Rainbow trout) (Salmo gairdneri)			GO:0006464	IEA:InterPro;cellular protein modification process			PF03133	1;TTL			IPR004344	TTL/TTLL_fam
210	LOC106565926	55987	2855314	ssa12	70588648	70620988	ip_high_1	ip_low_1	OK	21.2576	14.093	-0.593002	0.0071	0.0375234	yes	ssa12	70588649	70620988	-	pseudogene	-	-		-	-	-	-	-	-	-	-	-	-	-	-	-
211	LOC106565947	55968	2854345	ssa12	69353490	69358490	ip_high_1	ip_low_1	OK	2.18473	4.50387	1.04371	5e-05	0.000577225	yes	ssa12	69353491	69358490	-	protein_coding	uncharacterized protein LOC106565947	-	Uncharacterized protein {ECO:0000313|EMBL:CDQ79784.1};	Oncorhynchus mykiss (Rainbow trout) (Salmo gairdneri)					GO:0003723	IEA:InterPro;RNA binding	PF08517	1;AXH			IPR003652	Ataxin_AXH_dom
212	LOC106565956	55852	2848429	ssa12	62726941	62728075	ip_high_1	ip_low_1	OK	9.26645	1.99615	-2.21479	5e-05	0.000577225	yes	ssa12	62726942	62728075	-	protein_coding	transcription factor HES-5-like	-	Uncharacterized protein {ECO:0000313|EMBL:CDQ98912.1};	Oncorhynchus mykiss (Rainbow trout) (Salmo gairdneri)							PF00010	HLH;1			IPR011598	bHLH_dom
213	LOC106565957	55851	2848378	ssa12	62721353	62722543	ip_high_1	ip_low_1	OK	2.03675	0.552266	-1.88283	0.00935	0.0466606	yes	ssa12	62721354	62722543	-	protein_coding	transcription factor HES-5-like	-	Uncharacterized protein {ECO:0000313|EMBL:CDQ98912.1};	Oncorhynchus mykiss (Rainbow trout) (Salmo gairdneri)							PF00010	HLH;1			IPR011598	bHLH_dom
214	LOC106566033	56224	2867401	ssa12	78931302	78935739	ip_high_1	ip_low_1	OK	10.3082	5.44547	-0.920665	0.00015	0.00152788	yes	ssa12	78931303	78935739	-	protein_coding	uncharacterized protein LOC106566033	-
215	LOC106566054	56199	2866126	ssa12	77691662	77698563	ip_high_1	ip_low_1	OK	1.49814	0.703487	-1.09058	0.0038	0.0227356	yes	ssa12	77691663	77698563	-	protein_coding	leiomodin-1-like	-	Uncharacterized protein {ECO:0000313|EMBL:CDQ59543.1};	Oncorhynchus mykiss (Rainbow trout) (Salmo gairdneri)			GO:0051694;GO:0006936	IEA:InterPro;pointed-end actin filament capping;muscle contraction							IPR030136;IPR003124;IPR004934;IPR032675	TMOD;L_dom-like;WH2_dom;LMOD1
216	LOC106566062	56189	2865643	ssa12	77438330	77500807	ip_high_1	ip_low_1	OK	22.6663	14.5017	-0.644324	0.00335	0.0205319	yes	ssa12	77438331	77500807	-	protein_coding	sodium-coupled neutral amino acid transporter 3-like isoform X2	-	Uncharacterized protein {ECO:0000313|EMBL:CDQ71364.1};	Oncorhynchus mykiss (Rainbow trout) (Salmo gairdneri)	GO:0016021	IEA:UniProtKB-KW;integral component of membrane					PF01490	1;Aa_trans			IPR013057	AA_transpt_TM
217	LOC106566099	29594	1509271	ssa01	13388972	13395473	ip_high_1	ip_low_1	OK	6.98576	13.1723	0.915021	0.00015	0.00152788	yes	ssa01	13388973	13395473	-	protein_coding	radical S-adenosyl methionine domain-containing protein 2-like	-	Uncharacterized protein {ECO:0000313|EMBL:CDQ88277.1};	Oncorhynchus mykiss (Rainbow trout) (Salmo gairdneri)	GO:0005811;GO:0005789	IEA:InterPro;lipid particle;endoplasmic reticulum membrane	GO:0051607	IEA:InterPro;defense response to virus	GO:0003824;GO:0051536	IEA:InterPro;iron-sulfur cluster binding;catalytic activity	PF04055	1;Radical_SAM			IPR013785;IPR006638;IPR007197;IPR026372	Elp3/MiaB/NifB;Viperin;rSAM;Aldolase_TIM
218	LOC106566161	56482	2880559	ssa12	84145511	84156873	ip_high_1	ip_low_1	OK	5.01582	2.22317	-1.17386	0.0001	0.00107212	yes	ssa12	84145512	84156873	-	protein_coding	calcium/calmodulin-dependent 3'%2C5'-cyclic nucleotide phosphodiesterase 1B-like	-		Larimichthys crocea (Large yellow croaker) (Pseudosciaena crocea)			GO:0007165	IEA:InterPro;signal transduction	GO:0046872;GO:0004114	IEA:UniProtKB-KW;IEA:InterPro;3',5'-cyclic-nucleotide phosphodiesterase activity;metal ion binding	PF08499;PF00233	1;PDEase_I;PDEase_I_N			IPR002073;IPR023174;IPR013706;IPR023088;IPR003607	HD/PDEase_dom;PDEase_N;PDEase_CS;PDEase;PDEase_catalytic_dom
219	LOC106566399	56720	2892697	ssa13	6141900	6149211	ip_high_1	ip_low_1	OK	49.3958	179.021	1.85767	5e-05	0.000577225	yes	ssa13	6141901	6149211	-	protein_coding	matrix metalloproteinase-9-like	-	Matrix metalloproteinase-9 {ECO:0000313|EMBL:ACI34158.1};	Salmo salar (Atlantic salmon)	GO:0031012	IEA:InterPro;extracellular matrix	GO:0050900;GO:0001503;GO:0030574	IEA:InterPro;collagen catabolic process;ossification;leukocyte migration	GO:0004222;GO:0008270	IEA:InterPro;metalloendopeptidase activity;zinc ion binding	PF01471;PF00413;PF00040;PF00045	Hemopexin;1;PG_binding_1;3;fn2;Peptidase_M10			IPR001818;IPR002477;IPR021158;IPR024079;IPR021190;IPR013806;IPR000585;IPR028688;IPR000562;IPR018487;IPR006026	Pept_M10_metallopeptidase;MMP9;Kringle-like;FN_type2_col-bd;Pept_M10A_Zn_BS;Peptidoglycan-bd-like;Peptidase_Metallo;MetalloPept_cat_dom;Pept_M10A;Hemopexin-like_dom;Hemopexin-like_repeat
220	LOC106566511	56866	2900143	ssa13	10741850	10755882	ip_high_1	ip_low_1	OK	0.571176	1.51963	1.41171	0.00045	0.00391005	yes	ssa13	10741851	10755882	-	protein_coding	V-type proton ATPase subunit S1-like protein%2C transcript variant X2	-	Uncharacterized protein {ECO:0000313|EMBL:CDQ90909.1};	Oncorhynchus mykiss (Rainbow trout) (Salmo gairdneri)	GO:0016021;GO:0033180	IEA:InterPro;IEA:UniProtKB-KW;proton-transporting V-type ATPase, V1 domain;integral component of membrane	GO:0015991	IEA:InterPro;ATP hydrolysis coupled proton transport	GO:0046961;GO:0046933	IEA:InterPro;proton-transporting ATP synthase activity, rotational mechanism;proton-transporting ATPase activity, rotational mechanism	PF01299;PF05827	1;ATP-synt_S1;Lamp			IPR024722;IPR008388;IPR002000	ATPase_V1_suS1_fam;Lysosome-assoc_membr_glycop;ATPase_V1-cplx_s1su
221	LOC106566565	56909	2902336	ssa13	13212140	13217608	ip_high_1	ip_low_1	OK	1.49783	0.575561	-1.37983	0.00105	0.00793534	yes	ssa13	13212141	13217608	-	protein_coding	kelch repeat and BTB domain-containing protein 12-like isoform X1	-	Uncharacterized protein {ECO:0000313|Ensembl:ENSONIP00000015	Oreochromis niloticus (Nile tilapia) (Tilapia nilotica)							PF07707;PF01344;PF00651	1;BTB;BACK;Kelch_1;2			IPR030583;IPR006652;IPR011333;IPR011705;IPR000210;IPR015915;IPR017096	KBTBD12;BTB-kelch_protein;BACK;SKP1/BTB/POZ;BTB/POZ_dom;Kelch_1;Kelch-typ_b-propeller
222	LOC106566601	56941	2903968	ssa13	15065750	15071594	ip_high_1	ip_low_1	OK	11.2452	4.79455	-1.22984	5e-05	0.000577225	yes	ssa13	15065751	15071594	-	protein_coding	dynein heavy chain 12%2C axonemal-like isoform X3	-	Uncharacterized protein {ECO:0000313|EMBL:CDQ84033.1};	Oncorhynchus mykiss (Rainbow trout) (Salmo gairdneri)	GO:0005622	IEA:GOC;intracellular	GO:0016567;GO:0035556	IEA:InterPro;IEA:UniProtKB-UniPathway;protein ubiquitination;intracellular signal transduction			PF07525;PF12796	SOCS_box;1;Ank_2;2			IPR001496;IPR020683;IPR002110	SOCS_box;Ankyrin_rpt;Ankyrin_rpt-contain_dom
223	LOC106566614	57026	2908303	ssa13	18335087	18339393	ip_high_1	ip_low_1	OK	6.02313	3.13904	-0.94019	0.00305	0.0190273	yes	ssa13	18335088	18339393	-	protein_coding	bcl10-interacting CARD protein-like isoform X1	-	Uncharacterized protein {ECO:0000313|EMBL:CDQ74226.1};	Oncorhynchus mykiss (Rainbow trout) (Salmo gairdneri)	GO:0016021	IEA:UniProtKB-KW;integral component of membrane
224	LOC106566689	31864	1625041	ssa01	129393815	129403626	ip_high_1	ip_low_1	OK	2.37547	0.585592	-2.02024	0.0001	0.00107212	yes	ssa01	129393816	129403626	-	protein_coding	MAM domain-containing protein 2-like	-	Uncharacterized protein {ECO:0000313|EMBL:CDQ64146.1};	Oncorhynchus mykiss (Rainbow trout) (Salmo gairdneri)	GO:0016020	IEA:InterPro;membrane					PF00629	4;MAM			IPR000998;IPR013320	ConA-like_dom;MAM_dom
225	LOC106566824	57239	2919166	ssa13	26741466	26747931	ip_high_1	ip_low_1	OK	1.26308	0.602765	-1.06728	0.0064	0.034544	yes	ssa13	26741467	26747931	-	protein_coding	protein-L-isoaspartate O-methyltransferase domain-containing protein 2-like isoform X2	-	Uncharacterized protein {ECO:0000313|EMBL:CDQ86647.1};	Oncorhynchus mykiss (Rainbow trout) (Salmo gairdneri)					GO:0004719	IEA:InterPro;protein-L-isoaspartate (D-aspartate) O-methyltransferase activity					IPR000682;IPR029063	SAM-dependent_MTases;PCMT
226	LOC106566836	57223	2918350	ssa13	26334535	26338025	ip_high_1	ip_low_1	OK	2.15688	5.31258	1.30046	0.0012	0.008862	yes	ssa13	26334536	26338025	-	protein_coding	troponin C%2C slow skeletal and cardiac muscles-like	-	Troponin C, slow skeletal and cardiac muscles {ECO:0000313|E	Salmo salar (Atlantic salmon)					GO:0005509	ISS:AgBase;calcium ion binding	PF13499;PF13833	1;EF-hand_7;EF-hand_8			IPR018247;IPR002048;IPR011992	EF_hand_dom;EF_Hand_1_Ca_BS;EF-hand-dom_pair
227	LOC106566897	57152	2914729	ssa13	23252317	23273327	ip_high_1	ip_low_1	OK	4.97378	2.51812	-0.981997	0.00085	0.00666361	yes	ssa13	23252318	23273327	-	protein_coding	calcitonin gene-related peptide type 1 receptor-like	-	Uncharacterized protein {ECO:0000313|EMBL:CDQ74619.1};	Oncorhynchus mykiss (Rainbow trout) (Salmo gairdneri)	GO:0016021	IEA:UniProtKB-KW;integral component of membrane	GO:0007166	IEA:InterPro;cell surface receptor signaling pathway	GO:0004948	IEA:InterPro;calcitonin receptor activity	PF02793;PF00002	1;7tm_2;HRM			IPR017981;IPR003287;IPR017983;IPR000832;IPR001879	GPCR_2_secretin-like;GPCR_2_extracellular_dom;GPCR_2_secretin-like_CS;GCPR_2_calcitonin_rcpt_fam;GPCR_2-like
228	LOC106566980	57347	2924674	ssa13	32320031	32330448	ip_high_1	ip_low_1	OK	5.60218	2.62774	-1.09217	0.00485	0.0276816	yes	ssa13	32320032	32330448	-	protein_coding	Krueppel-like factor 15 isoform X1	-	Uncharacterized protein {ECO:0000313|EMBL:CDQ73796.1};	Oncorhynchus mykiss (Rainbow trout) (Salmo gairdneri)					GO:0046872;GO:0003676	IEA:InterPro;nucleic acid binding;metal ion binding	PF00096	1;zf-C2H2			IPR015880;IPR007087;IPR013087	Znf_C2H2-like;Znf_C2H2;Znf_C2H2/integrase_DNA-bd
229	LOC106566997	57363	2925490	ssa13	32630938	32657457	ip_high_1	ip_low_1	OK	5.85503	1.77429	-1.72244	5e-05	0.000577225	yes	ssa13	32630939	32657457	-	protein_coding	ATP-dependent 6-phosphofructokinase%2C muscle type-like	-		Oncorhynchus mykiss (Rainbow trout) (Salmo gairdneri)	GO:0005737	IEA:UniProtKB-SubCell;cytoplasm	GO:0006002	IEA:InterPro;fructose 6-phosphate metabolic process	GO:0046872;GO:0003872;GO:0005524	IEA:UniProtKB-KW;IEA:UniProtKB-HAMAP;6-phosphofructokinase activity;metal ion binding;ATP binding	PF00365	PFK;2			IPR022953;IPR009161;IPR000023;IPR015912	ATP_PFK;Phosphofructokinase_dom;Phosphofructokinase_CS;6-Pfructokinase_euk
230	LOC106567074	57454	2930131	ssa13	35875239	35889708	ip_high_1	ip_low_1	OK	7.27133	11.9613	0.718085	0.00205	0.0137569	yes	ssa13	35875240	35889708	-	protein_coding	LIM domain and actin-binding protein 1-like isoform X1	-	Uncharacterized protein {ECO:0000313|EMBL:CDQ59473.1};	Oncorhynchus mykiss (Rainbow trout) (Salmo gairdneri)					GO:0008270	IEA:InterPro;zinc ion binding	PF00412	1;LIM			IPR001781	Znf_LIM
231	LOC106567083	57464	2930641	ssa13	36110994	36125992	ip_high_1	ip_low_1	OK	13.4858	8.34503	-0.692455	0.0017	0.0118094	yes	ssa13	36110995	36125992	-	protein_coding	carboxy-terminal domain RNA polymerase II polypeptide A small phosphatase 2-like	-	Carboxy-terminal domain RNA polymerase II polypeptide A smal	Salmo salar (Atlantic salmon)					GO:0016791	IEA:InterPro;phosphatase activity	PF03031	1;NIF			IPR011948;IPR004274;IPR023214	HAD-like_dom;Dullard_phosphatase;FCP1_dom
232	LOC106567157	57549	2934976	ssa13	38915390	38953128	ip_high_1	ip_low_1	OK	5.17681	2.17676	-1.24988	5e-05	0.000577225	yes	ssa13	38915391	38953128	-	protein_coding	hematopoietic progenitor cell antigen CD34-like isoform X1	-	CD34a molecule {ECO:0000313|EMBL:CAZ61327.1};	Oncorhynchus mykiss (Rainbow trout) (Salmo gairdneri)	GO:0016021	IEA:UniProtKB-KW;integral component of membrane	GO:0007155	IEA:InterPro;cell adhesion			PF06365	CD34_antigen;1			IPR013836;IPR008083	CD34/Podocalyxin;CD34
233	LOC106567182	57575	2936302	ssa13	40052804	40070594	ip_high_1	ip_low_1	OK	16.82	28.2038	0.745713	0.00335	0.0205319	yes	ssa13	40052805	40070594	-	protein_coding	general receptor for phosphoinositides 1-associated scaffold protein-like	-	Uncharacterized protein {ECO:0000313|EMBL:CDQ65701.1};	Oncorhynchus mykiss (Rainbow trout) (Salmo gairdneri)							PF00595	1;PDZ			IPR001478	PDZ
234	LOC106567285	57697	2942524	ssa13	42793135	42839109	ip_high_1	ip_low_1	OK	5.55603	3.51337	-0.661199	0.0079	0.0408484	yes	ssa13	42793136	42839109	-	protein_coding	protein phosphatase 1 regulatory subunit 12B-like isoform X2	-	Uncharacterized protein {ECO:0000313|EMBL:CDQ76820.1};	Oncorhynchus mykiss (Rainbow trout) (Salmo gairdneri)							PF15898	PRKG1_interact;1			IPR031775	PRKG1_interact
235	LOC106567367	57722	2943799	ssa13	44627788	44628798	ip_high_1	ip_low_1	OK	1750.92	3365.64	0.942773	0.00825	0.0422658	yes	ssa13	44627789	44628798	-	protein_coding	brain natriuretic peptide-like	-	B-type natriuretic peptide {ECO:0000313|EMBL:AHF49790.1};	Oncorhynchus gorbuscha (Pink salmon) (Salmo gorbuscha)	GO:0005576	IEA:UniProtKB-SubCell;extracellular region	GO:0050880	IEA:UniProtKB-KW;regulation of blood vessel size			PF00212	1;ANP			IPR000663;IPR030480;IPR002408	Natr_peptide_CS;Natriuretic_peptide_brain;Natr_peptide
236	LOC106567372	57733	2944360	ssa13	45334483	45355100	ip_high_1	ip_low_1	OK	1.75751	0.907759	-0.953155	0.0081	0.0416594	yes	ssa13	45334484	45355100	-	protein_coding	pleckstrin homology domain-containing family N member 1-like isoform X1	-	Uncharacterized protein {ECO:0000313|EMBL:CDQ79566.1};	Oncorhynchus mykiss (Rainbow trout) (Salmo gairdneri)											IPR011993;IPR001849	PH_domain;PH_dom-like
237	LOC106567375	57737	2944591	ssa13	45477980	45583825	ip_high_1	ip_low_1	OK	1.23609	0.355268	-1.79881	5e-05	0.000577225	yes	ssa13	45477981	45583825	-	protein_coding	sterile alpha motif domain-containing protein 11-like isoform X4	-	Sterile alpha motif domain-containing protein 11 {ECO:000031	Larimichthys crocea (Large yellow croaker) (Pseudosciaena crocea)					GO:0003677	IEA:InterPro;DNA binding	PF01342;PF00536	1;SAM_1;SAND			IPR013761;IPR001660;IPR010919;IPR000770	SAND_dom-like;SAM;SAND_dom;SAM/pointed
238	LOC106567381	57744	2944921	ssa13	45973268	45976131	ip_high_1	ip_low_1	OK	2.14974	0.415482	-2.3713	5e-05	0.000577225	yes	ssa13	45973269	45976131	-	protein_coding	whey acidic protein-like	-	Whey acidic protein {ECO:0000313|EMBL:ACM09498.1};	Salmo salar (Atlantic salmon)	GO:0005576	IEA:InterPro;extracellular region			GO:0030414	IEA:InterPro;peptidase inhibitor activity	PF00095	WAP;3			IPR008197	WAP_dom
239	LOC106567419	57792	2947369	ssa13	49525555	49533688	ip_high_1	ip_low_1	OK	22.2779	12.2258	-0.86569	0.00095	0.00730716	yes	ssa13	49525556	49533688	-	protein_coding	cysteine-rich and transmembrane domain-containing protein 1-like	-	Uncharacterized protein {ECO:0000313|EMBL:CDQ66969.1};	Oncorhynchus mykiss (Rainbow trout) (Salmo gairdneri)
240	LOC106567494	57856	2950633	ssa13	52592907	52599169	ip_high_1	ip_low_1	OK	4.9567	12.7135	1.3589	5e-05	0.000577225	yes	ssa13	52592908	52599169	-	protein_coding	protein sprouty homolog 4-like	-	Uncharacterized protein {ECO:0000313|EMBL:CDQ66836.1};	Oncorhynchus mykiss (Rainbow trout) (Salmo gairdneri)	GO:0016020	IEA:InterPro;membrane	GO:0070373;GO:0007275	IEA:InterPro;multicellular organism development;negative regulation of ERK1 and ERK2 cascade			PF05210	1;Sprouty			IPR007875;IPR030790	Sprouty;SPRY4
241	LOC106567691	58071	2961598	ssa13	68127925	68205920	ip_high_1	ip_low_1	OK	4.44685	2.75743	-0.689458	0.0014	0.0100663	yes	ssa13	68127926	68205920	-	protein_coding	uncharacterized protein LOC106567691	-	Uncharacterized protein {ECO:0000313|EMBL:CDQ65991.1};	Oncorhynchus mykiss (Rainbow trout) (Salmo gairdneri)							PF00030;PF00652	6;1;Ricin_B_lectin;Crystall			IPR011024;IPR001064;IPR000772	Ricin_B_lectin;G_crystallin-rel;Beta/gamma_crystallin
242	LOC106567714	58047	2960374	ssa13	67815665	67818585	ip_high_1	ip_low_1	OK	1.44664	2.65877	0.878057	0.00965	0.0478523	yes	ssa13	67815666	67818585	-	protein_coding	frizzled-9	-	Uncharacterized protein {ECO:0000313|EMBL:CDQ73707.1};	Oncorhynchus mykiss (Rainbow trout) (Salmo gairdneri)	GO:0016021	IEA:UniProtKB-KW;integral component of membrane	GO:0007275;GO:0016055	Wnt signaling pathway;IEA:UniProtKB-KW;multicellular organism development	GO:0004888	IEA:InterPro;transmembrane signaling receptor activity	PF01392;PF01534	Fz;Frizzled;1			IPR020067;IPR015526;IPR017981;IPR000539	Frizzled;Frizzled_dom;GPCR_2-like;Frizzled/SFRP
243	LOC106567761	58422	2979480	ssa13	82694274	82765824	ip_high_1	ip_low_1	OK	19.5822	33.2663	0.764523	0.0051	0.0288147	yes	ssa13	82710951	82713640	-	protein_coding	uncharacterized protein LOC106567761	-	Uncharacterized protein {ECO:0000313|EMBL:KKF32766.1};	Larimichthys crocea (Large yellow croaker) (Pseudosciaena crocea)	GO:0016021	IEA:UniProtKB-KW;integral component of membrane
244	LOC106567770	58408	2978785	ssa13	81970833	82043817	ip_high_1	ip_low_1	OK	1.72407	0.918414	-0.908605	0.005	0.0283596	yes	ssa13	81970834	82043817	-	protein_coding	neuronal PAS domain-containing protein 2-like isoform X1	-	Uncharacterized protein {ECO:0000313|EMBL:CDQ66941.1};	Oncorhynchus mykiss (Rainbow trout) (Salmo gairdneri)	GO:0005634	IEA:UniProtKB-KW;nucleus	GO:0006355;GO:0006351	IEA:UniProtKB-KW;regulation of transcription, DNA-templated;transcription, DNA-templated	GO:0003677	IEA:UniProtKB-KW;DNA binding	PF00989;PF00010	HLH;1;PAS			IPR001610;IPR013767;IPR000014;IPR011598	bHLH_dom;PAS;PAS_fold;PAC
245	LOC106567840	58324	2974501	ssa13	79350142	79386633	ip_high_1	ip_low_1	OK	1.73548	0.895637	-0.954346	0.00155	0.0109455	yes	ssa13	79350143	79386633	-	protein_coding	unconventional myosin-Ic-like%2C transcript variant X10	-	Uncharacterized protein {ECO:0000313|Ensembl:ENSLOCP00000008	Lepisosteus oculatus (Spotted gar)	GO:0016459	IEA:UniProtKB-KW;myosin complex			GO:0005524;GO:0003774	IEA:InterPro;IEA:UniProtKB-KW;motor activity;ATP binding	PF00063;PF00612;PF06017	Myosin_TH1;1;IQ;2;Myosin_head			IPR010926;IPR027417;IPR001609;IPR000048	Myosin_TH1;Myosin_head_motor_dom;P-loop_NTPase;IQ_motif_EF-hand-BS
246	LOC106567924	58227	2969554	ssa13	76368650	76384231	ip_high_1	ip_low_1	OK	0.48415	1.3361	1.4645	0.00075	0.00600174	yes	ssa13	76368651	76384231	-	protein_coding	collagenase 3-like	-	Uncharacterized protein {ECO:0000313|EMBL:CDQ76505.1};	Oncorhynchus mykiss (Rainbow trout) (Salmo gairdneri)	GO:0031012	IEA:InterPro;extracellular matrix			GO:0004222;GO:0005509;GO:0008270	IEA:InterPro;metalloendopeptidase activity;zinc ion binding;calcium ion binding	PF01471;PF00413;PF00045	Hemopexin;1;PG_binding_1;3;Peptidase_M10			IPR001818;IPR002477;IPR021158;IPR024079;IPR021190;IPR000585;IPR016293;IPR018486;IPR018487;IPR006026	Pept_M10_metallopeptidase;Pept_M10A_stromelysin-type;Pept_M10A_Zn_BS;Peptidoglycan-bd-like;Peptidase_Metallo;Hemopexin_CS;MetalloPept_cat_dom;Pept_M10A;Hemopexin-like_dom;Hemopexin-like_repeat
247	LOC106567934	58218	2969095	ssa13	75841276	75930702	ip_high_1	ip_low_1	OK	5.90432	2.90525	-1.02311	0.00165	0.0115231	yes	ssa13	75841277	75930702	-	lncRNA	uncharacterized LOC106567934%2C transcript variant X1	-		-	-	-	-	-	-	-	-	-	-	-	-	-
248	LOC106567948	58204	2968381	ssa13	75160027	75180660	ip_high_1	ip_low_1	OK	22.0116	9.98184	-1.14089	5e-05	0.000577225	yes	ssa13	75160028	75180660	-	protein_coding	diacylglycerol O-acyltransferase 2-like	-	Uncharacterized protein {ECO:0000313|EMBL:CDQ66407.1};	Oncorhynchus mykiss (Rainbow trout) (Salmo gairdneri)	GO:0016021	IEA:UniProtKB-KW;integral component of membrane			GO:0016747	IEA:InterPro;transferase activity, transferring acyl groups other than amino-acyl groups	PF03982	1;DAGAT			IPR007130	DAGAT
249	LOC106567959	32028	1633405	ssa01	136921139	136944793	ip_high_1	ip_low_1	OK	1.2785	2.36554	0.887717	0.00555	0.030835	yes	ssa01	136921140	136944793	-	protein_coding	fibroblast growth factor receptor 1-A-like	-		Oncorhynchus mykiss (Rainbow trout) (Salmo gairdneri)	GO:0016021	IEA:UniProtKB-KW;integral component of membrane	GO:0008284	IEA:InterPro;positive regulation of cell proliferation	GO:0005007;GO:0005524	IEA:InterPro;IEA:UniProtKB-KW;fibroblast growth factor-activated receptor activity;ATP binding	PF07714;PF07679	Pkinase_Tyr;1;I-set;2			IPR003598;IPR017441;IPR007110;IPR028174;IPR003599;IPR001245;IPR013098;IPR011009;IPR016248;IPR000719;IPR013783;IPR008266;IPR020635	Tyr_kinase_cat_dom;Ser-Thr/Tyr_kinase_cat_dom;Tyr_kinase_AS;Prot_kinase_dom;FGF_rcpt_1;Ig-like_dom;Kinase-like_dom;Ig_sub2;Ig-like_fold;FGF_rcpt_fam;Protein_kinase_ATP_BS;Ig_I-set;Ig_sub
250	LOC106568028	32017	1632844	ssa01	136307515	136311296	ip_high_1	ip_low_1	OK	0.735035	0.307492	-1.25726	0.00795	0.0410532	yes	ssa01	136307516	136311296	-	protein_coding	zinc finger protein 703-like	-	Uncharacterized protein {ECO:0000313|EMBL:CDQ90663.1};	Oncorhynchus mykiss (Rainbow trout) (Salmo gairdneri)					GO:0046872;GO:0003676	IEA:InterPro;nucleic acid binding;metal ion binding					IPR007087;IPR013087	Znf_C2H2;Znf_C2H2/integrase_DNA-bd
251	LOC106568152	58591	2988095	ssa13	90016975	90041610	ip_high_1	ip_low_1	OK	25.9241	16.3823	-0.662156	0.0026	0.0167035	yes	ssa13	90016976	90020218	-	lncRNA	uncharacterized LOC106568152	-		-	-	-	-	-	-	-	-	-	-	-	-	-
252	LOC106568184	58550	2986027	ssa13	87968855	88092583	ip_high_1	ip_low_1	OK	6.94938	4.46029	-0.639747	0.0065	0.034974	yes	ssa13	87968856	88092583	-	protein_coding	bone morphogenetic protein receptor type-1B-like	-		Ictalurus punctatus (Channel catfish) (Silurus punctatus)	GO:0016021	IEA:UniProtKB-KW;integral component of membrane			GO:0046872;GO:0005524;GO:0004702;GO:0004675	IEA:InterPro;IEA:UniProtKB-KW;transmembrane receptor protein serine/threonine kinase activity;receptor signaling protein serine/threonine kinase activity;metal ion binding;ATP binding	PF07714;PF08515;PF01064	TGF_beta_GS;Pkinase_Tyr;1;Activin_recp			IPR017441;IPR001245;IPR008271;IPR011009;IPR003605;IPR000472;IPR000719;IPR000333	Ser-Thr/Tyr_kinase_cat_dom;Prot_kinase_dom;GS_dom;Kinase-like_dom;Activin_recp;TGFB_receptor;Ser/Thr_kinase_AS;Protein_kinase_ATP_BS
253	LOC106568196	58533	2985160	ssa13	87185542	87202775	ip_high_1	ip_low_1	OK	1.91667	0.754666	-1.34469	0.0004	0.0035407	yes	ssa13	87185543	87202775	-	protein_coding	proline dehydrogenase 1%2C mitochondrial-like	-	Uncharacterized protein {ECO:0000313|EMBL:CDQ57048.1};	Oncorhynchus mykiss (Rainbow trout) (Salmo gairdneri)			GO:0006562	IEA:InterPro;proline catabolic process	GO:0004657	IEA:InterPro;proline dehydrogenase activity	PF01619	Pro_dh;1			IPR002872;IPR015659;IPR029041	Proline_DH_dom;Proline_oxidase;FAD-linked_oxidoreductase-like
254	LOC106568264	32040	1634017	ssa01	137200387	137228123	ip_high_1	ip_low_1	OK	3.52092	1.81073	-0.959377	0.0003	0.00277204	yes	ssa01	137200388	137228123	-	protein_coding	versican core protein-like	-	Versican core protein {ECO:0000313|EMBL:JAR84031.1};	Fundulus heteroclitus (Killifish) (Mummichog)
255	LOC106568333	58659	2991586	ssa13	91938530	91940267	ip_high_1	ip_low_1	OK	27.2605	13.6158	-1.00153	5e-05	0.000577225	yes	ssa13	91938531	91940267	-	lncRNA	uncharacterized LOC106568333	-		-	-	-	-	-	-	-	-	-	-	-	-	-
256	LOC106568371	58717	2994544	ssa13	94370326	94479836	ip_high_1	ip_low_1	OK	0.631717	0.311848	-1.01843	0.00625	0.0338993	yes	ssa13	94370327	94479836	-	protein_coding	contactin-associated protein-like 4	-	Uncharacterized protein {ECO:0000313|Ensembl:ENSDARP00000088	Danio rerio (Zebrafish) (Brachydanio rerio)	GO:0016021	IEA:UniProtKB-KW;integral component of membrane					PF00008;PF02210	Laminin_G_2;4;EGF;2			IPR002181;IPR000421;IPR000742;IPR001791;IPR013320;IPR028873;IPR008979	Galactose-bd-like;EGF-like_dom;ConA-like_dom;Fibrinogen_a/b/g_C_dom;CASPR3;Laminin_G;FA58C
257	LOC106568392	58742	2995846	ssa13	95506619	95520216	ip_high_1	ip_low_1	OK	17.4192	35.0948	1.01058	5e-05	0.000577225	yes	ssa13	95506620	95516785	-	protein_coding	ras-GEF domain-containing family member 1B-B-like	-	Uncharacterized protein {ECO:0000313|EMBL:CDQ85567.1};	Oncorhynchus mykiss (Rainbow trout) (Salmo gairdneri)	GO:0005622	IEA:GOC;intracellular	GO:0007264	IEA:InterPro;small GTPase mediated signal transduction	GO:0005085	IEA:UniProtKB-KW;guanyl-nucleotide exchange factor activity	PF00618;PF00617	1;RasGEF_N;RasGEF			IPR023578;IPR019804;IPR030710;IPR001895;IPR000651	Ras-like_Gua-exchang_fac_N;Ras_G-nucl-exch_fac_CS;RASGEF_cat_dom;Ras_GEF_dom;RGF1B
258	LOC106568409	58725	2994952	ssa13	94914493	94916437	ip_high_1	ip_low_1	OK	6.68388	3.80663	-0.812173	0.0071	0.0375234	yes	ssa13	94914494	94916437	-	protein_coding	nucleoredoxin-like protein 2	-	Nucleoredoxin-like protein 2 {ECO:0000313|EMBL:ACI70104.1};	Salmo salar (Atlantic salmon)			GO:0007600;GO:0045494	IEA:InterPro;photoreceptor cell maintenance;sensory perception			PF13905	1;Thioredoxin_8			IPR012336;IPR029519	RdCVF2;Thioredoxin-like_fold
259	LOC106568427	58770	2997247	ssa13	96620687	96626488	ip_high_1	ip_low_1	OK	2.92434	5.31121	0.860929	0.0012	0.008862	yes	ssa13	96620688	96626488	-	lncRNA	uncharacterized LOC106568427%2C transcript variant X2	-		-	-	-	-	-	-	-	-	-	-	-	-	-
260	LOC106568448	58774	2997451	ssa13	96710173	96714440	ip_high_1	ip_low_1	OK	7.11534	3.80807	-0.901871	0.00035	0.00316048	yes	ssa13	96710174	96714440	-	protein_coding	notch-regulated ankyrin repeat-containing protein A-like	-	Uncharacterized protein {ECO:0000313|EMBL:CDQ80134.1};	Oncorhynchus mykiss (Rainbow trout) (Salmo gairdneri)							PF12796	1;Ank_2			IPR020683;IPR002110	Ankyrin_rpt;Ankyrin_rpt-contain_dom
261	LOC106568450	58790	2998267	ssa13	97327252	97328454	ip_high_1	ip_low_1	OK	0.771648	2.12014	1.45815	0.0091	0.0456663	yes	ssa13	97327253	97328454	-	protein_coding	uncharacterized protein LOC106568450	-	Uncharacterized protein {ECO:0000313|Ensembl:ENSDARP00000139	Danio rerio (Zebrafish) (Brachydanio rerio)	GO:0016021	IEA:UniProtKB-KW;integral component of membrane
262	LOC106568648	58997	3008824	ssa14	4286007	4299116	ip_high_1	ip_low_1	OK	1.46367	2.93434	1.00344	0.00525	0.0294942	yes	ssa14	4286008	4299116	-	protein_coding	interleukin-20 receptor subunit beta-like	-	Uncharacterized protein {ECO:0000313|EMBL:CDQ78938.1};	Oncorhynchus mykiss (Rainbow trout) (Salmo gairdneri)							PF01108;PF09294	1;Interfer-bind;Tissue_fac			IPR015373;IPR013783;IPR003961	Interferon/interleukin_rcp_dom;FN3_dom;Ig-like_fold
263	LOC106568669	59020	3010109	ssa14	5211794	5350181	ip_high_1	ip_low_1	OK	23.7918	36.3546	0.611671	0.0083	0.0424667	yes	ssa14	5284513	5297392	-	protein_coding	ATP-binding cassette sub-family F member 2-like	-	Uncharacterized protein {ECO:0000313|EMBL:CDQ63338.1};	Oncorhynchus mykiss (Rainbow trout) (Salmo gairdneri)					GO:0005524;GO:0016887	IEA:InterPro;IEA:UniProtKB-KW;ATPase activity;ATP binding	PF12848;PF00005	1;ABC_tran_Xtn;ABC_tran;2			IPR032781;IPR003593;IPR003439;IPR027417;IPR017871	ABC_transporter_CS;AAA+_ATPase;ABC_tran_Xtn;P-loop_NTPase;ABC_transporter-like
264	LOC106568806	59122	3015199	ssa14	10336066	10354867	ip_high_1	ip_low_1	OK	3.83404	15.9356	2.05532	5e-05	0.000577225	yes	ssa14	10336067	10354867	-	protein_coding	V-type proton ATPase subunit d 1-like	-	Uncharacterized protein {ECO:0000313|EMBL:CDQ56290.1};	Oncorhynchus mykiss (Rainbow trout) (Salmo gairdneri)	GO:0033179	IEA:InterPro;proton-transporting V-type ATPase, V0 domain	GO:0015991	IEA:InterPro;ATP hydrolysis coupled proton transport	GO:0015078	IEA:InterPro;hydrogen ion transmembrane transporter activity	PF01992	vATP-synt_AC39;1			IPR002843;IPR016727	ATPase_V0-cplx_dsu;ATPase_V0-cplx_csu/dsu
265	LOC106568907	59268	3022645	ssa14	14585802	14591292	ip_high_1	ip_low_1	OK	2.36132	0.352862	-2.74242	5e-05	0.000577225	yes	ssa14	14585803	14591292	-	protein_coding	olfactomedin-like protein 2B isoform X1	-	Uncharacterized protein {ECO:0000313|EMBL:CDQ69335.1};	Oncorhynchus mykiss (Rainbow trout) (Salmo gairdneri)							PF02191	1;OLF			IPR003112;IPR031233	OLFML2B;Olfac-like_dom
266	LOC106569017	59271	3022798	ssa14	14679410	14683363	ip_high_1	ip_low_1	OK	10.0098	16.5908	0.728978	0.0099	0.0488388	yes	ssa14	14679411	14683363	-	protein_coding	uncharacterized protein LOC106569017	-	Uncharacterized protein {ECO:0000313|EMBL:CDQ69339.1};	Oncorhynchus mykiss (Rainbow trout) (Salmo gairdneri)	GO:0016021	IEA:UniProtKB-KW;integral component of membrane
267	LOC106569169	59578	3038455	ssa14	28310112	28337903	ip_high_1	ip_low_1	OK	18.9093	29.6379	0.648346	0.0043	0.025122	yes	ssa14	28310113	28337903	-	protein_coding	cadherin-4-like	-	Uncharacterized protein {ECO:0000313|Ensembl:ENSONIP00000012	Oreochromis niloticus (Nile tilapia) (Tilapia nilotica)	GO:0016021;GO:0005886	IEA:UniProtKB-SubCell;IEA:UniProtKB-KW;plasma membrane;integral component of membrane	GO:0007156	IEA:InterPro;homophilic cell adhesion via plasma membrane adhesion molecules	GO:0005509	IEA:InterPro;calcium ion binding	PF01049;PF00028	1;Cadherin_C;Cadherin;2			IPR015919;IPR009122;IPR027397;IPR000233;IPR020894;IPR002126	Cadherin_cytoplasmic-dom;Catenin_binding_dom;Cadherin-like;Cadherin;Cadherin_CS;Desmosomal_cadherin
268	LOC106569450	59772	3048349	ssa14	34587788	34593322	ip_high_1	ip_low_1	OK	2.36986	1.28406	-0.884084	0.00395	0.0234609	yes	ssa14	34587789	34593322	-	protein_coding	zinc finger protein 540-like	-	Uncharacterized protein {ECO:0000313|EMBL:CDR01038.1};	Oncorhynchus mykiss (Rainbow trout) (Salmo gairdneri)					GO:0046872;GO:0003676	IEA:InterPro;nucleic acid binding;metal ion binding	PF13912	zf-C2H2_6;2			IPR015880;IPR007087;IPR013087	Znf_C2H2-like;Znf_C2H2;Znf_C2H2/integrase_DNA-bd
269	LOC106569510	59855	3052582	ssa14	37654548	37657931	ip_high_1	ip_low_1	OK	4.04606	8.55918	1.08095	0.00355	0.021517	yes	ssa14	37654549	37657931	-	protein_coding	C2 calcium-dependent domain-containing protein 4C-like	-	Uncharacterized protein {ECO:0000313|EMBL:CDQ88712.1};	Oncorhynchus mykiss (Rainbow trout) (Salmo gairdneri)							PF00168	1;C2			IPR030533;IPR000008	C2_dom;C2CD4
270	LOC106569518	59863	3052990	ssa14	38121595	38146503	ip_high_1	ip_low_1	OK	6.16367	2.63854	-1.22405	5e-05	0.000577225	yes	ssa14	38121596	38146503	-	protein_coding	nuclear receptor ROR-beta-like	-	Uncharacterized protein {ECO:0000313|EMBL:CDQ57502.1};	Oncorhynchus mykiss (Rainbow trout) (Salmo gairdneri)	GO:0005634	IEA:UniProtKB-KW;nucleus	GO:0006351	IEA:UniProtKB-KW;transcription, DNA-templated	GO:0003707;GO:0004887;GO:0008270;GO:0043565	IEA:InterPro;thyroid hormone receptor activity;steroid hormone receptor activity;sequence-specific DNA binding;zinc ion binding	PF00104;PF00105	1;zf-C4;Hormone_recep			IPR013088;IPR001628;IPR000536;IPR001723;IPR001728	Nuclear_hrmn_rcpt;Znf_hrmn_rcpt;Znf_NHR/GATA;ThyrH_rcpt;Nucl_hrmn_rcpt_lig-bd
271	LOC106569548	59893	3054520	ssa14	39100881	39109248	ip_high_1	ip_low_1	OK	0.694189	1.78599	1.36333	0.00235	0.0153858	yes	ssa14	39100882	39109248	-	protein_coding	midnolin-like isoform X1	-	Uncharacterized protein {ECO:0000313|EMBL:CDQ76740.1};	Oncorhynchus mykiss (Rainbow trout) (Salmo gairdneri)							PF00240	1;ubiquitin			IPR029071;IPR000626	Ubiquitin-rel_dom;Ubiquitin_dom
272	LOC106569551	59898	3054775	ssa14	39155112	39164633	ip_high_1	ip_low_1	OK	0.400507	0.959672	1.26072	0.01	0.0492347	yes	ssa14	39155113	39164633	-	protein_coding	zona pellucida sperm-binding protein 4-like isoform X2	-	Uncharacterized protein {ECO:0000313|EMBL:CDQ76739.1};	Oncorhynchus mykiss (Rainbow trout) (Salmo gairdneri)							PF00100	1;Zona_pellucida			IPR001507	ZP_dom
273	LOC106569572	59913	3055540	ssa14	39807730	39900176	ip_high_1	ip_low_1	OK	0.994305	0.138925	-2.83938	5e-05	0.000577225	yes	ssa14	39807731	39900176	-	protein_coding	supervillin-like isoform X10	-	Supervillin {ECO:0000313|EMBL:KKF20590.1};	Larimichthys crocea (Large yellow croaker) (Pseudosciaena crocea)	GO:0005911	IEA:InterPro;cell-cell junction	GO:0007010	IEA:InterPro;cytoskeleton organization			PF15351;PF02209;PF00626	1;Gelsolin;2;JCAD;VHP			IPR007122;IPR003128;IPR028221;IPR029006;IPR007123	Villin/Gelsolin;ADF-H/Gelsolin-like_dom;Gelsolin-like_dom;JCAD;Villin_headpiece
274	LOC106569606	59960	3057937	ssa14	41612093	41614602	ip_high_1	ip_low_1	OK	11.1719	4.87014	-1.19783	0.0001	0.00107212	yes	ssa14	41612094	41614602	-	protein_coding	Krueppel-like factor 2 isoform X1	-	Uncharacterized protein {ECO:0000313|EMBL:CDQ97559.1};	Oncorhynchus mykiss (Rainbow trout) (Salmo gairdneri)					GO:0046872;GO:0003676	IEA:InterPro;nucleic acid binding;metal ion binding					IPR015880;IPR007087;IPR013087	Znf_C2H2-like;Znf_C2H2;Znf_C2H2/integrase_DNA-bd
275	LOC106569842	60197	3070001	ssa14	51033367	51050333	ip_high_1	ip_low_1	OK	11.024	25.3871	1.20345	5e-05	0.000577225	yes	ssa14	51033368	51050333	-	transcribed_pseudogene	BOLA class I histocompatibility antigen%2C alpha chain BL3-7-like	-		-	-	-	-	-	-	-	-	-	-	-	-	-
276	LOC106569864	60518	3086395	ssa14	62151202	62186881	ip_high_1	ip_low_1	OK	2.19878	4.48971	1.02992	5e-05	0.000577225	yes	ssa14	62151203	62186881	-	protein_coding	teashirt homolog 1-like	-	Uncharacterized protein {ECO:0000313|EMBL:CDQ78620.1};	Oncorhynchus mykiss (Rainbow trout) (Salmo gairdneri)			GO:0010468	IEA:InterPro;regulation of gene expression	GO:0046872;GO:0003677	IEA:InterPro;DNA binding;metal ion binding					IPR015880;IPR027008;IPR001356;IPR026808;IPR007087	Tshz1;Znf_C2H2-like;Znf_C2H2;Teashirt_fam;Homeobox_dom
277	LOC106569895	60483	3084610	ssa14	61065169	61088363	ip_high_1	ip_low_1	OK	4.76811	7.80124	0.710287	0.0032	0.0197871	yes	ssa14	61065170	61088363	-	protein_coding	T-complex protein 1 subunit gamma-like	-		Oncorhynchus mykiss (Rainbow trout) (Salmo gairdneri)	GO:0005737	IEA:UniProtKB-KW;cytoplasm	GO:0006457	IEA:InterPro;protein folding	GO:0005524	IEA:UniProtKB-KW;ATP binding	PF00118	1;Cpn60_TCP1			IPR002423;IPR017998;IPR027410;IPR012719;IPR027409;IPR027413;IPR002194	Chaperone_TCP-1;Chaperonin_TCP-1_CS;TCP-1-like_intermed;GroEL-like_apical_dom;Cpn60/TCP-1;GROEL-like_equatorial;Chap_CCT_gamma
278	LOC106569945	60431	3081958	ssa14	59588061	59598653	ip_high_1	ip_low_1	OK	1.60273	3.22474	1.00865	0.00675	0.0360379	yes	ssa14	59588062	59598653	-	protein_coding	uncharacterized protein LOC106569945 isoform X2	-	Uncharacterized protein {ECO:0000313|EMBL:CDQ57406.1};	Oncorhynchus mykiss (Rainbow trout) (Salmo gairdneri)	GO:0016021	IEA:UniProtKB-KW;integral component of membrane					PF07686	1;V-set			IPR003598;IPR007110;IPR013783;IPR013106;IPR003599	Ig_V-set;Ig-like_dom;Ig_sub2;Ig_sub;Ig-like_fold
279	LOC106569960	60409	3080836	ssa14	59066600	59094206	ip_high_1	ip_low_1	OK	16.6745	28.6548	0.78113	0.0014	0.0100663	yes	ssa14	59066601	59094206	-	transcribed_pseudogene	class I histocompatibility antigen%2C F10 alpha chain-like	-		-	-	-	-	-	-	-	-	-	-	-	-	-
280	LOC106569973	60398	3080275	ssa14	58844805	58924222	ip_high_1	ip_low_1	OK	2.20425	6.27867	1.51017	5e-05	0.000577225	yes	ssa14	58844806	58924222	-	protein_coding	poliovirus receptor-like isoform X1	-	PVRL2 {ECO:0000313|EMBL:ABQ59659.1};	Salmo salar (Atlantic salmon)	GO:0016021	IEA:UniProtKB-KW;integral component of membrane					PF07686;PF08205	1;V-set;C2-set_2			IPR007110;IPR013783;IPR013162;IPR013106;IPR003599	Ig_V-set;Ig-like_dom;CD80_C2-set;Ig_sub;Ig-like_fold
281	LOC106570012	60349	3077776	ssa14	57540283	57544085	ip_high_1	ip_low_1	OK	11.1625	17.6565	0.661541	0.00735	0.0385782	yes	ssa14	57540284	57544085	-	protein_coding	fMet-Leu-Phe receptor-like	-	Uncharacterized protein {ECO:0000313|EMBL:CDQ72764.1};	Oncorhynchus mykiss (Rainbow trout) (Salmo gairdneri)	GO:0016021	IEA:UniProtKB-KW;integral component of membrane			GO:0004930	IEA:InterPro;G-protein coupled receptor activity	PF00001	7tm_1;1			IPR017452;IPR000276	GPCR_Rhodpsn_7TM;GPCR_Rhodpsn
282	LOC106570046	60302	3075379	ssa14	55781785	55815393	ip_high_1	ip_low_1	OK	8.80092	5.46304	-0.687952	0.00365	0.0220085	yes	ssa14	55781786	55815393	-	protein_coding	syndecan-2-A-like	-		Oncorhynchus mykiss (Rainbow trout) (Salmo gairdneri)	GO:0016021	IEA:UniProtKB-KW;integral component of membrane					PF01034	1;Syndecan			IPR027789;IPR003585;IPR031201;IPR001050;IPR030479	Syndecan/Neurexin_dom;Syndecan-2;Syndecan;Syndecan_CS;Neurexin-like
283	LOC106570254	60615	3091342	ssa14	66777079	66781049	ip_high_1	ip_low_1	OK	12.1368	20.9919	0.790446	0.0007	0.00566641	yes	ssa14	66777080	66781049	-	protein_coding	endothelin-2-like	-	Uncharacterized protein {ECO:0000313|EMBL:CDQ64927.1};	Oncorhynchus mykiss (Rainbow trout) (Salmo gairdneri)	GO:0005576	IEA:InterPro;extracellular region	GO:0019229	IEA:InterPro;regulation of vasoconstriction			PF00322	Endothelin;1			IPR019764;IPR015658;IPR001928;IPR020475	Endothelin_toxin_CS;Bibrotoxin/Sarafotoxin-D;Endothln-like_toxin;ET-2
284	LOC106570481	60841	3102868	ssa14	78497847	78499883	ip_high_1	ip_low_1	OK	289.472	192.467	-0.588817	0.0091	0.0456663	yes	ssa14	78497848	78499883	-	protein_coding	cytochrome b-c1 complex subunit 7-like	-		Salmo salar (Atlantic salmon)	GO:0005750	IEA:InterPro;mitochondrial respiratory chain complex III	GO:0006122	IEA:InterPro;mitochondrial electron transport, ubiquinol to cytochrome c			PF02271	1;UCR_14kD			IPR003197	QCR7
285	LOC106570498	60856	3103633	ssa14	78914910	78969038	ip_high_1	ip_low_1	OK	5.76367	10.7835	0.903765	0.00045	0.00391005	yes	ssa14	78914911	78969038	-	protein_coding	tubulointerstitial nephritis antigen-like	-	Uncharacterized protein {ECO:0000313|Ensembl:ENSONIP00000002	Oreochromis niloticus (Nile tilapia) (Tilapia nilotica)			GO:0006955;GO:0002040	IEA:InterPro;immune response;IEA:Ensembl;sprouting angiogenesis	GO:0005044;GO:0008234;GO:0030247;GO:0030414	IEA:InterPro;peptidase inhibitor activity;cysteine-type peptidase activity;scavenger receptor activity;polysaccharide binding	PF00112	1;Peptidase_C1			IPR013128;IPR025661;IPR008037;IPR000668;IPR025660;IPR001212	Pept_his_AS;Peptidase_C1A;Pept_asp_AS;Somatomedin_B_dom;Pacifastin_dom;Peptidase_C1A_C
286	LOC106570571	60940	3107917	ssa14	83276039	83277426	ip_high_1	ip_low_1	OK	235.48	426.74	0.857753	0.00615	0.0334733	yes	ssa14	83276040	83277426	-	protein_coding	myelin P2 protein-like	-	Fatty acid-binding protein, heart {ECO:0000313|EMBL:ACI66142	Salmo salar (Atlantic salmon)					GO:0008289;GO:0005215	IEA:InterPro;lipid binding;transporter activity	PF00061	1;Lipocalin			IPR000463;IPR000566;IPR012674;IPR031259;IPR011038	Calycin-like;Lipocln_cytosolic_FA-bd_dom;Fatty_acid-bd;Calycin;iLBP
287	LOC106570620	60978	3109855	ssa14	84545757	84547774	ip_high_1	ip_low_1	OK	43.7543	70.8099	0.694528	0.00275	0.0174862	yes	ssa14	84545758	84547774	-	protein_coding	receptor-transporting protein 3-like	-	Receptor-transporting protein 3 {ECO:0000313|EMBL:ACO13770.1	Esox lucius (Northern pike)							PF13695	1;zf-3CxxC			IPR026096;IPR027377	Znf-3CxxC;R-trans_p
288	LOC106570622	60985	3110212	ssa14	84724483	84745611	ip_high_1	ip_low_1	OK	1.41778	0.608161	-1.22111	0.0075	0.0392086	yes	ssa14	84724484	84745611	-	protein_coding	scavenger receptor cysteine-rich type 1 protein M130-like isoform X2	-	Uncharacterized protein {ECO:0000313|EMBL:CDQ99811.1};	Oncorhynchus mykiss (Rainbow trout) (Salmo gairdneri)	GO:0016020	IEA:InterPro;membrane			GO:0005044	IEA:InterPro;scavenger receptor activity	PF00530	4;SRCR			IPR017448;IPR001190	SRCR-like_dom;SRCR
289	LOC106570729	61094	3115771	ssa14	89654117	89662384	ip_high_1	ip_low_1	OK	14.4256	8.45565	-0.770643	0.00335	0.0205319	yes	ssa14	89654118	89662384	-	protein_coding	FH1/FH2 domain-containing protein 3-like	-	Uncharacterized protein {ECO:0000313|Ensembl:ENSPFOP00000025	Poecilia formosa (Amazon molly) (Limia formosa)			GO:0007015	IEA:InterPro;actin filament organization			PF02181	FH2;1			IPR014767;IPR015425;IPR027651	FH2_Formin;FHOD3;DAD_dom
290	LOC106570802	61173	3119800	ssa15	337888	358268	ip_high_1	ip_low_1	OK	20.0072	11.7398	-0.769119	0.00055	0.00463004	yes	ssa15	337889	358268	-	protein_coding	calcium/calmodulin-dependent protein kinase type II subunit beta-like isoform X1	-	Uncharacterized protein {ECO:0000313|Ensembl:ENSONIP00000014	Oreochromis niloticus (Nile tilapia) (Tilapia nilotica)					GO:0005524;GO:0004683	IEA:InterPro;IEA:UniProtKB-KW;calmodulin-dependent protein kinase activity;ATP binding	PF08332;PF00069	1;Pkinase;CaMKII_AD			IPR017441;IPR000719;IPR013543;IPR020636;IPR008271;IPR032710;IPR011009	Ca/CaM-dep_prot_kinase-assoc;Ca/CaM-dep_Ca-dep_prot_Kinase;Ser/Thr_kinase_AS;Prot_kinase_dom;NTF2-like_dom;Protein_kinase_ATP_BS;Kinase-like_dom
291	LOC106570861	61238	3123115	ssa15	3252134	3256106	ip_high_1	ip_low_1	OK	16.1211	27.7862	0.78542	0.0011	0.00824957	yes	ssa15	3252135	3256106	-	protein_coding	C-C motif chemokine 20-like	-		Salmo salar (Atlantic salmon)	GO:0005615	IEA:UniProtKB-KW;extracellular space	GO:0060326;GO:0006955	IEA:InterPro;IEA:GOC;immune response;cell chemotaxis			PF00048	1;IL8			IPR000827;IPR001811	Chemokine_IL8-like_dom;Chemokine_CC_CS
292	LOC106570877	61233	3122860	ssa15	3071413	3089455	ip_high_1	ip_low_1	OK	0.858867	0.37896	-1.18039	0.0039	0.0232188	yes	ssa15	3071414	3089455	-	protein_coding	hornerin-like	-	Uncharacterized protein {ECO:0000313|Ensembl:ENSFALP00000012	Ficedula albicollis (Collared flycatcher) (Muscicapa albicollis)
293	LOC106570958	29637	1511464	ssa01	15817025	16079275	ip_high_1	ip_low_1	OK	2.78032	1.52064	-0.87057	0.00065	0.00532682	yes	ssa01	15817026	16079275	-	protein_coding	estrogen-related receptor gamma-like isoform X3	-	Uncharacterized protein {ECO:0000313|Ensembl:ENSAMXP00000021	Astyanax mexicanus (Blind cave fish) (Astyanax fasciatus mexicanus)	GO:0005634	IEA:UniProtKB-SubCell;nucleus	GO:0006351;GO:0071599	IEA:UniProtKB-KW;otic vesicle development;transcription, DNA-templated;IEA:Ensembl	GO:0003707;GO:0008270;GO:0043565;GO:0003700;GO:0005496	IEA:InterPro;transcription factor activity, sequence-specific DNA binding;steroid hormone receptor activity;steroid binding;sequence-specific DNA binding;zinc ion binding;IEA:Ensembl	PF00104;PF00105	1;zf-C4;Hormone_recep			IPR013088;IPR024178;IPR001628;IPR000536;IPR027289;IPR001723	Nuclear_hrmn_rcpt;Oest-rel_rcp;Znf_hrmn_rcpt;Znf_NHR/GATA;Oest_rcpt/oest-rel_rcp;Nucl_hrmn_rcpt_lig-bd
294	LOC106570977	61347	3128674	ssa15	10252035	10263389	ip_high_1	ip_low_1	OK	0.349323	0.94495	1.43568	0.0101	0.0496283	yes	ssa15	10252036	10263389	-	protein_coding	tripartite motif-containing protein 16-like	-	Fish virus induced TRIM protein {ECO:0000313|EMBL:CAP08937.1	Oncorhynchus mykiss (Rainbow trout) (Salmo gairdneri)	GO:0005622	IEA:InterPro;intracellular			GO:0008270	IEA:InterPro;zinc ion binding	PF00643;PF13765;PF00622	1;zf-B_box;SPRY;PRY			IPR017907;IPR006574;IPR001841;IPR001870;IPR013320;IPR000315;IPR003877;IPR013083;IPR003879	B30.2/SPRY;Znf_RING_CS;SPRY_dom;PRY;Znf_B-box;ConA-like_dom;Butyrophylin;Znf_RING/FYVE/PHD;Znf_RING
295	LOC106571107	61489	3135916	ssa15	19865892	19957233	ip_high_1	ip_low_1	OK	1.54816	0.804865	-0.943736	0.0032	0.0197871	yes	ssa15	19865893	19957233	-	protein_coding	coiled-coil domain-containing protein 85C-B-like isoform X1	-	Uncharacterized protein {ECO:0000313|Ensembl:ENSONIP00000001	Oreochromis niloticus (Nile tilapia) (Tilapia nilotica)							PF10226	1;DUF2216			IPR019359	CCDC85
296	LOC106571133	61508	3136885	ssa15	21012080	21019523	ip_high_1	ip_low_1	OK	7.88758	43.2097	2.4537	0.0001	0.00107212	yes	ssa15	21012081	21019523	-	pseudogene	-	-		-	-	-	-	-	-	-	-	-	-	-	-	-
297	LOC106571269	61647	3143974	ssa15	27077388	27174145	ip_high_1	ip_low_1	OK	1.81238	1.07377	-0.755205	0.0017	0.0118094	yes	ssa15	27077389	27174145	-	protein_coding	collagen alpha-1(XII) chain-like isoform X1	-	Uncharacterized protein {ECO:0000313|Ensembl:ENSDARP00000009	Danio rerio (Zebrafish) (Brachydanio rerio)							PF01391;PF00092;PF00041	22;4;VWA;fn3;Collagen			IPR013783;IPR003961;IPR001791;IPR013320;IPR008160;IPR002035	ConA-like_dom;VWF_A;Laminin_G;FN3_dom;Collagen;Ig-like_fold
298	LOC106571353	61738	3148615	ssa15	30687087	30863059	ip_high_1	ip_low_1	OK	1.01427	0.375673	-1.43289	5e-05	0.000577225	yes	ssa15	30687088	30863059	-	protein_coding	receptor-type tyrosine-protein phosphatase kappa isoform X14	-	Uncharacterized protein {ECO:0000313|EMBL:CDQ57482.1};	Oncorhynchus mykiss (Rainbow trout) (Salmo gairdneri)	GO:0016020	IEA:InterPro;membrane			GO:0004725	IEA:InterPro;protein tyrosine phosphatase activity	PF00102;PF00041;PF00629	1;fn3;Y_phosphatase;MAM;2			IPR000387;IPR007110;IPR003595;IPR000998;IPR003599;IPR003961;IPR013320;IPR016130;IPR029021;IPR013783;IPR000242	TYR_PHOSPHATASE_dom;Prot-tyrosine_phosphatase-like;Tyr_Pase_cat;PTPase_domain;Ig-like_dom;MAM_dom;Ig-like_fold;Tyr_Pase_AS;ConA-like_dom;FN3_dom;Ig_sub
299	LOC106571366	61753	3149380	ssa15	31587466	31591829	ip_high_1	ip_low_1	OK	5.04996	3.0973	-0.705262	0.00725	0.0381598	yes	ssa15	31587467	31591829	-	protein_coding	hairy/enhancer-of-split related with YRPW motif protein 2	-	Uncharacterized protein {ECO:0000313|EMBL:CDQ62215.1};	Oncorhynchus mykiss (Rainbow trout) (Salmo gairdneri)	GO:0005634	IEA:UniProtKB-SubCell;nucleus	GO:0006355;GO:0006351	IEA:UniProtKB-KW;regulation of transcription, DNA-templated;transcription, DNA-templated	GO:0003677	IEA:InterPro;DNA binding	PF07527;PF00010	HLH;1;Hairy_orange			IPR003650;IPR011598	bHLH_dom;Orange_dom
300	LOC106571373	61764	3149941	ssa15	32281123	32286754	ip_high_1	ip_low_1	OK	3.01998	0.899541	-1.74728	5e-05	0.000577225	yes	ssa15	32281124	32286754	-	protein_coding	gap junction alpha-1 protein	-		Salmo salar (Atlantic salmon)	GO:0005922;GO:0016021	IEA:UniProtKB-KW;IEA:InterPro;connexon complex;integral component of membrane	GO:0007507;GO:0007267	IEA:InterPro;heart development;cell-cell signaling	GO:0022857	IEA:InterPro;transmembrane transporter activity	PF00029;PF03508	1;Connexin43;Connexin			IPR002261;IPR000500;IPR013124;IPR017990;IPR013092;IPR019570	Connexin_CS;Connexin43_C;Connexin_N;Connexin_CCC;Connexin43;Connexin
301	LOC106571387	61783	3150910	ssa15	33066152	33068861	ip_high_1	ip_low_1	OK	1.0408	5.54369	2.41316	5e-05	0.000577225	yes	ssa15	33066153	33068861	-	protein_coding	podocan-like	-	Uncharacterized protein {ECO:0000313|EMBL:CDQ75419.1};	Oncorhynchus mykiss (Rainbow trout) (Salmo gairdneri)							PF13855	LRR_8;3			IPR003591;IPR001611;IPR032675	L_dom-like;Leu-rich_rpt;Leu-rich_rpt_typical-subtyp
302	LOC106571409	61813	3152440	ssa15	34201425	34216120	ip_high_1	ip_low_1	OK	2.14651	1.05546	-1.02412	0.0005	0.00427186	yes	ssa15	34201426	34216120	-	protein_coding	scavenger receptor class A member 3-like	-	Uncharacterized protein {ECO:0000313|EMBL:CDQ63376.1};	Oncorhynchus mykiss (Rainbow trout) (Salmo gairdneri)	GO:0016021	IEA:UniProtKB-KW;integral component of membrane					PF01391	3;Collagen			IPR008160	Collagen
303	LOC106571445	61857	3154684	ssa15	35727009	35729266	ip_high_1	ip_low_1	OK	122.06	78.5486	-0.635928	0.0036	0.021765	yes	ssa15	35727010	35729266	-	protein_coding	epidermal retinol dehydrogenase 2-like	-	Uncharacterized protein {ECO:0000313|EMBL:CDQ67711.1};	Oncorhynchus mykiss (Rainbow trout) (Salmo gairdneri)	GO:0016021	IEA:UniProtKB-KW;integral component of membrane			GO:0016491	IEA:InterPro;oxidoreductase activity	PF00106	1;adh_short			IPR016040;IPR002347	NAD(P)-bd_dom;SDR_fam
304	LOC106571453	61873	3155500	ssa15	36434398	36436825	ip_high_1	ip_low_1	OK	18.8377	9.85541	-0.934633	0.00035	0.00316048	yes	ssa15	36434399	36436825	-	protein_coding	leucine-rich repeat-containing protein 4-like	-	Uncharacterized protein {ECO:0000313|EMBL:CDQ96717.1};	Oncorhynchus mykiss (Rainbow trout) (Salmo gairdneri)							PF13855	LRR_8;2			IPR000483;IPR003591;IPR001611;IPR032675	L_dom-like;Cys-rich_flank_reg_C;Leu-rich_rpt;Leu-rich_rpt_typical-subtyp
305	LOC106571473	61900	3156877	ssa15	37426239	37459378	ip_high_1	ip_low_1	OK	4.07183	6.45659	0.665095	0.0067	0.0358295	yes	ssa15	37426240	37459378	-	protein_coding	inverted formin-2-like isoform X3	-	Uncharacterized protein {ECO:0000313|EMBL:CDQ56829.1};	Oncorhynchus mykiss (Rainbow trout) (Salmo gairdneri)			GO:0030036	IEA:InterPro;actin cytoskeleton organization			PF02181;PF06371;PF06367	FH2;Drf_GBD;1;Drf_FH3			IPR010473;IPR010472;IPR014768;IPR015425;IPR016024;IPR027649	ARM-type_fold;GTPase-bd;FH2_Formin;GBD/FH3_dom;FH3_dom;Inf2
306	LOC106571564	32342	1649419	ssa01	150170912	150207257	ip_high_1	ip_low_1	OK	22.7796	5.03143	-2.1787	5e-05	0.000577225	yes	ssa01	150170913	150207257	-	protein_coding	tropomyosin alpha-4 chain isoform X5	-	Tropomyosin-1 alpha chain {ECO:0000313|EMBL:ACM08443.1};	Salmo salar (Atlantic salmon)							PF00261	1;Tropomyosin			IPR000533	Tropomyosin
307	LOC106571588	62092	3166669	ssa15	46699125	46705169	ip_high_1	ip_low_1	OK	40.4571	64.3013	0.668454	0.0048	0.0274497	yes	ssa15	46699126	46705169	-	protein_coding	heat shock protein HSP 90-alpha 1-like	-	Heat shock protein hsp90 {ECO:0000313|EMBL:AAB49983.1};	Oncorhynchus tshawytscha (Chinook salmon) (Salmo tshawytscha)			GO:0006457;GO:0006950	IEA:InterPro;protein folding;response to stress	GO:0005524	IEA:InterPro;ATP binding	PF00183;PF02518	HSP90;1;HATPase_c			IPR001404;IPR019805;IPR020568;IPR020575;IPR003594	HATPase_C;Ribosomal_S5_D2-typ_fold;Hsp90_N;Hsp90_fam;Heat_shock_protein_90_CS
308	LOC106571646	62029	3163456	ssa15	43612232	43615415	ip_high_1	ip_low_1	OK	78.036	219.947	1.49495	5e-05	0.000577225	yes	ssa15	43612233	43615415	-	protein_coding	actin%2C alpha cardiac muscle 1-like	-	Uncharacterized protein {ECO:0000313|EMBL:CDQ84038.1};	Oncorhynchus mykiss (Rainbow trout) (Salmo gairdneri)	GO:0044297;GO:0030027;GO:0005737;GO:0030175	filopodium;ISS:AgBase;lamellipodium;cell body;cytoplasm	GO:0010628;GO:0090131	positive regulation of gene expression;ISS:AgBase;mesenchyme migration	GO:0005524	IEA:UniProtKB-KW;ATP binding	PF00022	1;Actin			IPR004001;IPR004000;IPR020902	Actin_CS;Actin;Actin/actin-like_CS
309	LOC106571648	62028	3163405	ssa15	43608367	43612084	ip_high_1	ip_low_1	OK	0.567647	2.07593	1.87069	5e-05	0.000577225	yes	ssa15	43608368	43612084	-	protein_coding	gap junction delta-2 protein-like	-		Oncorhynchus mykiss (Rainbow trout) (Salmo gairdneri)	GO:0005922;GO:0016021	IEA:UniProtKB-KW;IEA:InterPro;connexon complex;integral component of membrane	GO:0007154	IEA:InterPro;cell communication			PF00029	1;Connexin			IPR000500;IPR017990;IPR013092;IPR019570	Connexin_CS;Connexin_N;Connexin_CCC;Connexin
310	LOC106571661	62010	3162487	ssa15	43214130	43217392	ip_high_1	ip_low_1	OK	232.924	148.219	-0.652131	0.00525	0.0294942	yes	ssa15	43214131	43217392	-	lncRNA	uncharacterized LOC106571661	-		-	-	-	-	-	-	-	-	-	-	-	-	-
311	LOC106571728	62035	3163762	ssa15	43856482	43885412	ip_high_1	ip_low_1	OK	3.73128	6.74946	0.8551	0.00315	0.0195337	yes	ssa15	43856483	43885412	-	protein_coding	uncharacterized protein C14orf132-like	-	Uncharacterized protein {ECO:0000313|EMBL:JAR73141.1};	Fundulus heteroclitus (Killifish) (Mummichog)
312	LOC106571867	62265	3175492	ssa15	58140749	58252638	ip_high_1	ip_low_1	OK	1.74123	3.37538	0.954947	0.00055	0.00463004	yes	ssa15	58140750	58252638	-	protein_coding	prickle-like protein 2	-	Uncharacterized protein {ECO:0000313|Ensembl:ENSPFOP00000012	Poecilia formosa (Amazon molly) (Limia formosa)					GO:0008270	IEA:InterPro;zinc ion binding	PF06297;PF00412	1;LIM;PET;3			IPR001781;IPR010442	Znf_LIM;PET_domain
313	LOC106571950	62340	3179317	ssa15	62043267	62054420	ip_high_1	ip_low_1	OK	10.4567	4.96816	-1.07365	5e-05	0.000577225	yes	ssa15	62043268	62054420	-	protein_coding	glycerol-3-phosphate dehydrogenase [NAD(+)]%2C cytoplasmic isoform X2	-		Oncorhynchus mykiss (Rainbow trout) (Salmo gairdneri)	GO:0009331	IEA:InterPro;glycerol-3-phosphate dehydrogenase complex	GO:0046168;GO:0005975	IEA:InterPro;glycerol-3-phosphate catabolic process;carbohydrate metabolic process	GO:0051287;GO:0004367	IEA:InterPro;NAD binding;glycerol-3-phosphate dehydrogenase [NAD+] activity;IEA:UniProtKB-EC	PF01210;PF07479	NAD_Gly3P_dh_N;1;NAD_Gly3P_dh_C			IPR017751;IPR013328;IPR008927;IPR016040;IPR011128;IPR006109;IPR006168	NAD(P)-bd_dom;G3P_DH_NAD-dep_euk;G3P_DH_NAD-dep;G3P_DH_NAD-dep_N;6PGD_dom_2;6-PGluconate_DH_C-like;G3P_DH_NAD-dep_C
314	LOC106571957	62353	3179980	ssa15	62385444	62390167	ip_high_1	ip_low_1	OK	0.327201	1.00514	1.61915	0.00445	0.0258282	yes	ssa15	62385445	62390167	-	protein_coding	NADH dehydrogenase [ubiquinone] 1 alpha subcomplex subunit 4-like 2	-	Uncharacterized protein {ECO:0000313|EMBL:CDQ69778.1};	Oncorhynchus mykiss (Rainbow trout) (Salmo gairdneri)	GO:0016021	IEA:UniProtKB-KW;integral component of membrane					PF06522	1;B12D			IPR010530	B12D
315	LOC106572096	62599	3192526	ssa15	72064581	72071487	ip_high_1	ip_low_1	OK	6.70356	4.09767	-0.710123	0.0055	0.0306167	yes	ssa15	72064582	72071487	-	protein_coding	peptidase inhibitor 16-like	-	Uncharacterized protein {ECO:0000313|EMBL:CDQ81982.1};	Oncorhynchus mykiss (Rainbow trout) (Salmo gairdneri)	GO:0005576	IEA:InterPro;extracellular region					PF00188	1;CAP			IPR018244;IPR001283;IPR014044	Allrgn_V5/Tpx1;CAP_domain;Allrgn_V5/Tpx1_CS
316	LOC106572112	62582	3191659	ssa15	71484583	71506692	ip_high_1	ip_low_1	OK	3.21633	5.05602	0.652587	0.0055	0.0306167	yes	ssa15	71484584	71506692	-	protein_coding	bcl-2-like protein 1	-	Uncharacterized protein {ECO:0000313|EMBL:CDQ72869.1};	Oncorhynchus mykiss (Rainbow trout) (Salmo gairdneri)	GO:0016021	IEA:UniProtKB-KW;integral component of membrane	GO:0042981	IEA:InterPro;regulation of apoptotic process			PF00452;PF02180	1;Bcl-2;BH4			IPR026298;IPR002475;IPR013279;IPR020717;IPR003093	Bcl2-like;Blc2_fam;Bcl2_BH4;Apop_reg_BclX;Bcl2_BH1_motif_CS
317	LOC106572113	62580	3191557	ssa15	71467950	71477375	ip_high_1	ip_low_1	OK	321.188	194.24	-0.725579	0.00615	0.0334733	yes	ssa15	71467951	71477375	-	protein_coding	cytochrome c oxidase subunit 4 isoform 2%2C mitochondrial-like	-	Cytochrome c oxidase subunit 4 isoform 2, mitochondrial {ECO	Salmo salar (Atlantic salmon)	GO:0016021	IEA:UniProtKB-KW;integral component of membrane			GO:0004129	IEA:InterPro;cytochrome-c oxidase activity	PF02936	1;COX4			IPR004203;IPR013288	Cyt_c_oxidase_su4_fam;Cyt_c_oxidase_su4
318	LOC106572129	62562	3190639	ssa15	70621320	70622542	ip_high_1	ip_low_1	OK	1127.38	2230.43	0.984348	0.00325	0.0200352	yes	ssa15	70621321	70622542	-	protein_coding	brain natriuretic peptide-like isoform X2	-	Uncharacterized protein {ECO:0000313|EMBL:CDQ76675.1};	Oncorhynchus mykiss (Rainbow trout) (Salmo gairdneri)	GO:0005576	IEA:UniProtKB-SubCell;extracellular region	GO:0050880	IEA:UniProtKB-KW;regulation of blood vessel size			PF00212	1;ANP			IPR000663;IPR030480;IPR002408	Natr_peptide_CS;Natriuretic_peptide_brain;Natr_peptide
319	LOC106572136	62553	3190180	ssa15	70165574	70191201	ip_high_1	ip_low_1	OK	0.852949	1.57071	0.880881	0.00925	0.0462653	yes	ssa15	70165575	70191201	-	protein_coding	pleckstrin homology domain-containing family N member 1-like isoform X3	-	Uncharacterized protein {ECO:0000313|EMBL:CDQ79566.1};	Oncorhynchus mykiss (Rainbow trout) (Salmo gairdneri)											IPR011993;IPR001849	PH_domain;PH_dom-like
320	LOC106572221	62448	3184825	ssa15	65446738	65553722	ip_high_1	ip_low_1	OK	0.237507	0.609684	1.36009	0.0015	0.010653	yes	ssa15	65446739	65553722	-	protein_coding	semaphorin-3F-like	-	Sema3gb protein {ECO:0000313|EMBL:AAI63245.1};	Danio rerio (Zebrafish) (Brachydanio rerio)			GO:0001755	IGI:ZFIN;neural crest cell migration			PF01403;PF00047	1;ig;Sema			IPR003598;IPR007110;IPR003599;IPR016201;IPR013783;IPR027231;IPR015943;IPR013151;IPR001627	Immunoglobulin;Ig-like_dom;Ig_sub2;Ig-like_fold;Semap_dom;Ig_sub;Semaphorin;WD40/YVTN_repeat-like_dom;Plexin-like_fold
321	LOC106572227	62441	3184468	ssa15	65306387	65314560	ip_high_1	ip_low_1	OK	4.5485	2.40919	-0.916845	0.00195	0.0132098	yes	ssa15	65306388	65314560	-	protein_coding	protein-L-isoaspartate O-methyltransferase domain-containing protein 2-like	-	Uncharacterized protein {ECO:0000313|EMBL:CDQ86647.1};	Oncorhynchus mykiss (Rainbow trout) (Salmo gairdneri)					GO:0004719	IEA:InterPro;protein-L-isoaspartate (D-aspartate) O-methyltransferase activity					IPR000682;IPR029063	SAM-dependent_MTases;PCMT
322	LOC106572274	62384	3181561	ssa15	63358567	63374840	ip_high_1	ip_low_1	OK	9.79265	15.1037	0.625133	0.00695	0.0368905	yes	ssa15	63358568	63374840	-	protein_coding	interferon-related developmental regulator 2-like isoform X1	-	Uncharacterized protein {ECO:0000313|EMBL:CDQ86627.1};	Oncorhynchus mykiss (Rainbow trout) (Salmo gairdneri)							PF05004;PF04836;PF01571	1;IFRD;IFRD_C;GCV_T			IPR007701;IPR011989;IPR006222;IPR027266;IPR006921;IPR016024	ARM-type_fold;GCV_T_N;Interferon-rel_develop_reg_N;TrmE/GcvT_dom1;Interferon-rel_develop_reg_C;ARM-like
323	LOC106572277	62381	3181408	ssa15	63202819	63208478	ip_high_1	ip_low_1	OK	7.08587	11.3911	0.684897	0.0026	0.0167035	yes	ssa15	63202820	63208478	-	protein_coding	semaphorin-3F-like	-	Chromosome undetermined SCAF10703, whole genome shotgun sequ	Tetraodon nigroviridis (Spotted green pufferfish) (ChelonodonTetraodon nigroviridis (Spotted green pufferfish) (Chelonodonnigroviridis)							PF00047	1;ig			IPR007110;IPR013783;IPR027231;IPR003599;IPR016201;IPR013151;IPR001627	Immunoglobulin;Semap_dom;Ig-like_dom;Semaphorin;Ig_sub;Ig-like_fold;Plexin-like_fold
324	LOC106572278	62380	3181357	ssa15	63120373	63183967	ip_high_1	ip_low_1	OK	1.8724	4.20786	1.1682	5e-05	0.000577225	yes	ssa15	63120374	63183967	-	protein_coding	LOW QUALITY PROTEIN: semaphorin-3B-like	-	Semaphorin-3A {ECO:0000313|EMBL:JAR73692.1};	Fundulus heteroclitus (Killifish) (Mummichog)
325	LOC106572395	62787	3202141	ssa15	80816510	80871363	ip_high_1	ip_low_1	OK	12.8551	21.6313	0.750777	0.00115	0.00855715	yes	ssa15	80816511	80862121	-	protein_coding	F-box only protein 6-like isoform X2	-	Uncharacterized protein {ECO:0000313|EMBL:CDQ79192.1};	Oncorhynchus mykiss (Rainbow trout) (Salmo gairdneri)							PF04300;PF00646	FBA;1;F-box			IPR001810;IPR007397;IPR008979	F-box_dom;Galactose-bd-like;F-box-assoc_dom
326	LOC106572523	29658	1512535	ssa01	17033108	17035456	ip_high_1	ip_low_1	OK	1.54148	0.441393	-1.80418	0.00465	0.0267538	yes	ssa01	17033109	17035456	-	lncRNA	uncharacterized LOC106572523	-		-	-	-	-	-	-	-	-	-	-	-	-	-
327	LOC106572532	62886	3207163	ssa15	83336854	83343130	ip_high_1	ip_low_1	OK	0.439575	1.10909	1.33519	0.00445	0.0258282	yes	ssa15	83336855	83343130	-	protein_coding	nuclear receptor subfamily 4 group A member 1-like	-	Uncharacterized protein {ECO:0000313|EMBL:CDQ65702.1};	Oncorhynchus mykiss (Rainbow trout) (Salmo gairdneri)	GO:0005634	IEA:UniProtKB-KW;nucleus	GO:0006351	IEA:UniProtKB-KW;transcription, DNA-templated	GO:0003707;GO:0008270;GO:0043565;GO:0004879	IEA:InterPro;RNA polymerase II transcription factor activity, ligand-activated sequence-specific DNA binding;steroid hormone receptor activity;sequence-specific DNA binding;zinc ion binding	PF00104;PF00105	1;zf-C4;Hormone_recep			IPR013088;IPR001628;IPR000536;IPR003070;IPR001723	Nuclear_hrmn_rcpt;Znf_hrmn_rcpt;Nuc_orph_rcpt;Znf_NHR/GATA;Nucl_hrmn_rcpt_lig-bd
328	LOC106573010	63384	3232561	ssa15	103901369	103915393	ip_high_1	ip_low_1	OK	9.38034	2.64356	-1.82716	5e-05	0.000577225	yes	ssa15	103901370	103915393	-	protein_coding	probable C->U-editing enzyme APOBEC-2	-	Probable C->U-editing enzyme APOBEC-2 {ECO:0000313|EMBL:ACM0	Salmo salar (Atlantic salmon)					GO:0016814;GO:0008270	IEA:InterPro;hydrolase activity, acting on carbon-nitrogen (but not peptide) bonds, in cyclic amidines;zinc ion binding	PF08210	1;APOBEC_N			IPR002125;IPR013158	APOBEC_N;CMP_dCMP_Zn-bd
329	LOC106573115	63509	3238936	ssa16	8030086	8040537	ip_high_1	ip_low_1	OK	1.77498	3.25543	0.875041	0.00325	0.0200352	yes	ssa16	8030087	8040537	-	lncRNA	uncharacterized LOC106573115%2C transcript variant X1	-		-	-	-	-	-	-	-	-	-	-	-	-	-
330	LOC106573122	32530	1659007	ssa02	803371	805620	ip_high_1	ip_low_1	OK	13.967	7.47255	-0.902354	0.00065	0.00532682	yes	ssa02	803372	805620	-	protein_coding	succinate dehydrogenase [ubiquinone] flavoprotein subunit%2C mitochondrial-like	-		Salmo salar (Atlantic salmon)	GO:0005743	IEA:UniProtKB-SubCell;mitochondrial inner membrane	GO:0006099;GO:0022900	IEA:InterPro;IEA:UniProtKB-UniPathway;tricarboxylic acid cycle;electron transport chain	GO:0050660;GO:0008177	IEA:InterPro;succinate dehydrogenase (ubiquinone) activity;flavin adenine dinucleotide binding;IEA:UniProtKB-EC	PF02910;PF00890	1;Succ_DH_flav_C;FAD_binding_2			IPR011281;IPR030664;IPR027477;IPR015939;IPR003952;IPR003953;IPR014006;IPR023753	FRD_SDH_FAD_BS;Fum_Rdtase/Succ_DH_flav-like_C;Succ_DH_flav_su_fwd;SdhA/FrdA/AprA;Succ_DH/fumarate_Rdtase_cat;FAD-binding_2;FAD/NAD-binding_dom;Succ_Dhase_FrdA_Gneg
331	LOC106573196	63604	3243781	ssa16	12929508	12935824	ip_high_1	ip_low_1	OK	1.05253	1.86144	0.822562	0.0101	0.0496283	yes	ssa16	12929509	12935824	-	protein_coding	fibroblast growth factor 6-like	-		Oncorhynchus mykiss (Rainbow trout) (Salmo gairdneri)	GO:0005576	IEA:InterPro;extracellular region	GO:0008543	IEA:InterPro;fibroblast growth factor receptor signaling pathway			PF00167	1;FGF			IPR028142;IPR002209;IPR008996;IPR028242	IL-1_fam/FGF_fam;Cytokine_IL1-like;Fibroblast_GF_fam;FGF6
332	LOC106573350	63717	3249544	ssa16	20481423	20517749	ip_high_1	ip_low_1	OK	5.32503	8.59402	0.690543	0.0034	0.0207772	yes	ssa16	20481424	20517749	-	protein_coding	CD44 antigen-like	-	Uncharacterized protein {ECO:0000313|EMBL:CDQ64317.1};	Oncorhynchus mykiss (Rainbow trout) (Salmo gairdneri)	GO:0016021	IEA:InterPro;integral component of membrane	GO:0007155	IEA:InterPro;cell adhesion	GO:0005540	IEA:InterPro;hyaluronic acid binding	PF00193	Xlink;1			IPR016187;IPR000538;IPR001231;IPR016186	Link_dom;C-type_lectin-like;CD44_antigen;C-type_lectin_fold
333	LOC106573414	63771	3252298	ssa16	23323008	23327401	ip_high_1	ip_low_1	OK	1.34934	0.648955	-1.05606	0.00995	0.0490374	yes	ssa16	23323009	23327401	-	protein_coding	kelch repeat and BTB domain-containing protein 13-like isoform X2	-	Uncharacterized protein {ECO:0000313|EMBL:CDQ90264.1};	Oncorhynchus mykiss (Rainbow trout) (Salmo gairdneri)							PF01344;PF00651	1;BTB;Kelch_1			IPR006652;IPR015916;IPR011333;IPR000210	Gal_Oxidase_b-propeller;SKP1/BTB/POZ;BTB/POZ_dom;Kelch_1
334	LOC106573499	29667	1512994	ssa01	17678099	17704723	ip_high_1	ip_low_1	OK	5.86128	9.23795	0.656356	0.00225	0.0148529	yes	ssa01	17678100	17704723	-	protein_coding	filamin-A-interacting protein 1-like isoform X3	-	Uncharacterized protein {ECO:0000313|EMBL:CDQ88077.1};	Oncorhynchus mykiss (Rainbow trout) (Salmo gairdneri)							PF09727	1;CortBP2			IPR019131	Cortactin-binding_p2_N
335	LOC106573547	64155	3271882	ssa16	39674902	39704643	ip_high_1	ip_low_1	OK	57.1411	94.2801	0.722424	0.00395	0.0234609	yes	ssa16	39674903	39704643	-	protein_coding	tropomyosin alpha-4 chain-like isoform X4	-	Cardiac tropomyosin {ECO:0000313|EMBL:CAA91434.1};	Salmo trutta (Brown trout)							PF00261	1;Tropomyosin			IPR000533	Tropomyosin
336	LOC106573595	64106	3269383	ssa16	38046379	38115434	ip_high_1	ip_low_1	OK	5.98167	3.37894	-0.823977	0.0066	0.0354075	yes	ssa16	38046380	38115434	-	protein_coding	yjeF N-terminal domain-containing protein 3-like	-	Apolipoprotein A-I-binding protein {ECO:0000313|EMBL:ACI6677	Salmo salar (Atlantic salmon)							PF03853	1;YjeF_N			IPR032976;IPR004443	YJEFN_prot_eukaryotes;YjeF_N_dom
337	LOC106573601	64100	3269077	ssa16	37742999	37772596	ip_high_1	ip_low_1	OK	8.4709	24.963	1.5592	5e-05	0.000577225	yes	ssa16	37743000	37772596	-	protein_coding	midnolin-like	-	Uncharacterized protein {ECO:0000313|EMBL:CDQ61464.1};	Oncorhynchus mykiss (Rainbow trout) (Salmo gairdneri)							PF00240	1;ubiquitin			IPR029071;IPR000626	Ubiquitin-rel_dom;Ubiquitin_dom
338	LOC106573758	63932	3260509	ssa16	29813394	29841917	ip_high_1	ip_low_1	OK	0.409197	1.13582	1.47286	0.0007	0.00566641	yes	ssa16	29813395	29841917	-	protein_coding	choline kinase alpha-like	-	Uncharacterized protein {ECO:0000313|EMBL:CDQ68159.1};	Oncorhynchus mykiss (Rainbow trout) (Salmo gairdneri)											IPR011009	Kinase-like_dom
339	LOC106573900	64267	3277594	ssa16	43076382	43127454	ip_high_1	ip_low_1	OK	4.17486	2.30672	-0.855881	0.0004	0.0035407	yes	ssa16	43076383	43127454	-	protein_coding	phosphatidylinositol 3-kinase regulatory subunit gamma-like isoform X2	-	Uncharacterized protein {ECO:0000313|EMBL:CDQ90172.1};	Oncorhynchus mykiss (Rainbow trout) (Salmo gairdneri)	GO:0005942	IEA:InterPro;phosphatidylinositol 3-kinase complex	GO:0007165	IEA:InterPro;signal transduction	GO:0035014	IEA:InterPro;phosphatidylinositol 3-kinase regulator activity	PF00017;PF00620;PF16454	1;RhoGAP;2;SH2;PI3K_P85_iSH2			IPR000980;IPR032498;IPR008936;IPR000198;IPR001720	RhoGAP_dom;Rho_GTPase_activation_prot;PI3kinase_P85;SH2;PI3K_P85_iSH2
340	LOC106573918	64284	3278461	ssa16	43616728	43627929	ip_high_1	ip_low_1	OK	0.0834315	1.50864	4.17652	0.00045	0.00391005	yes	ssa16	43616729	43627929	-	protein_coding	interferon-induced protein 44-like isoform X1	-	Uncharacterized protein {ECO:0000313|EMBL:CDQ60199.1};	Oncorhynchus mykiss (Rainbow trout) (Salmo gairdneri)					GO:0005525	IEA:InterPro;GTP binding	PF01926;PF07534	1;MMR_HSR1;TLD			IPR006571;IPR006073;IPR027417	TLDc_dom;P-loop_NTPase;GTP_binding_domain
341	LOC106573920	64285	3278512	ssa16	43668155	43675308	ip_high_1	ip_low_1	OK	4.56172	9.0867	0.994178	0.00575	0.0317198	yes	ssa16	43668156	43675308	-	protein_coding	interferon-induced protein 44-like	-	Uncharacterized protein {ECO:0000313|EMBL:CDQ60199.1};	Oncorhynchus mykiss (Rainbow trout) (Salmo gairdneri)					GO:0005525	IEA:InterPro;GTP binding	PF01926;PF07534	1;MMR_HSR1;TLD			IPR006571;IPR006073;IPR027417	TLDc_dom;P-loop_NTPase;GTP_binding_domain
342	LOC106574032	64384	3283561	ssa16	47752165	47759446	ip_high_1	ip_low_1	OK	228.289	149.676	-0.609021	0.0088	0.0444787	yes	ssa16	47752166	47759446	-	protein_coding	cytochrome b-c1 complex subunit 6%2C mitochondrial-like isoform X2	-	Cytochrome b-c1 complex subunit 6, mitochondrial {ECO:000031	Salmo salar (Atlantic salmon)	GO:0005739	IEA:GOC;mitochondrion	GO:0006122	IEA:InterPro;mitochondrial electron transport, ubiquinol to cytochrome c	GO:0008121	IEA:InterPro;ubiquinol-cytochrome-c reductase activity	PF02320	1;UCR_hinge			IPR023184;IPR003422	Cyt_b-c1_6;Ubol_cytC_Rdtase_hinge_dom
343	LOC106574049	64366	3282643	ssa16	46842683	46854062	ip_high_1	ip_low_1	OK	3.41227	5.60829	0.716828	0.00145	0.0103622	yes	ssa16	46842684	46854062	-	protein_coding	sterile alpha motif domain-containing protein 9-like	-	Uncharacterized protein {ECO:0000313|EMBL:CDQ78035.1};	Oncorhynchus mykiss (Rainbow trout) (Salmo gairdneri)							PF02758	1;PYRIN			IPR011029;IPR004020	DEATH-like_dom;DAPIN
344	LOC106574144	64467	3287821	ssa16	52434214	52458565	ip_high_1	ip_low_1	OK	17.3744	11.3855	-0.609766	0.0065	0.034974	yes	ssa16	52434215	52458565	-	protein_coding	mitofusin-1-like	-	Uncharacterized protein {ECO:0000313|EMBL:CDQ80462.1};	Oncorhynchus mykiss (Rainbow trout) (Salmo gairdneri)	GO:0016021;GO:0005741	mitochondrial outer membrane;IEA:InterPro;integral component of membrane	GO:0008053	IEA:InterPro;mitochondrial fusion	GO:0005525;GO:0003924	IEA:InterPro;GTP binding;GTPase activity	PF04799;PF00350	Fzo_mitofusin;1;Dynamin_N			IPR030381;IPR006884;IPR022812;IPR027417;IPR027088;IPR027094	Dynamin_SF;Mitofusin-1;Fzo/mitofusin_HR2;P-loop_NTPase;Mitofusin_fam;G_DYNAMIN_dom
345	LOC106574173	64500	3289477	ssa16	53796488	53799311	ip_high_1	ip_low_1	OK	34.6883	55.7717	0.685082	0.0056	0.0310585	yes	ssa16	53796489	53799311	-	protein_coding	receptor-transporting protein 2-like	-	Uncharacterized protein {ECO:0000313|EMBL:CDQ84137.1};	Oncorhynchus mykiss (Rainbow trout) (Salmo gairdneri)							PF13695	1;zf-3CxxC			IPR026096;IPR027377	Znf-3CxxC;R-trans_p
346	LOC106574223	32682	1666759	ssa02	4953052	4954837	ip_high_1	ip_low_1	OK	1.76029	6.07051	1.78601	0.005	0.0283596	yes	ssa02	4953053	4954837	-	protein_coding	probable serine carboxypeptidase CPVL	-	Probable serine carboxypeptidase CPVL {ECO:0000313|EMBL:ACI3	Salmo salar (Atlantic salmon)					GO:0004185	IEA:InterPro;serine-type carboxypeptidase activity	PF00450	1;Peptidase_S10			IPR001563;IPR029058	Peptidase_S10;AB_hydrolase
347	LOC106574241	64704	3299881	ssa16	65917646	65925058	ip_high_1	ip_low_1	OK	87.2021	42.9763	-1.02082	5e-05	0.000577225	yes	ssa16	65917647	65925058	-	protein_coding	desmin-like	-	Uncharacterized protein {ECO:0000313|EMBL:CDQ70485.1};	Oncorhynchus mykiss (Rainbow trout) (Salmo gairdneri)	GO:0005882	IEA:UniProtKB-KW;intermediate filament			GO:0005198	IEA:InterPro;structural molecule activity	PF04732;PF00038	1;Filament_head;Filament			IPR001664;IPR006821;IPR018039	Intermediate_filament_CS;Intermed_filament_DNA-bd;IF
348	LOC106574347	64562	3292639	ssa16	58424114	58425478	ip_high_1	ip_low_1	OK	3.13024	7.03083	1.16742	0.0024	0.0156535	yes	ssa16	58424115	58425478	-	protein_coding	tripartite motif-containing protein 47-like	-	Fish virus induced TRIM protein {ECO:0000313|EMBL:CAP08929.1	Oncorhynchus mykiss (Rainbow trout) (Salmo gairdneri)	GO:0005622	IEA:InterPro;intracellular			GO:0008270	IEA:InterPro;zinc ion binding	PF00643	1;zf-B_box			IPR017907;IPR001841;IPR013083;IPR000315	Znf_B-box;Znf_RING_CS;Znf_RING/FYVE/PHD;Znf_RING
349	LOC106574348	64558	3292462	ssa16	58331856	58354313	ip_high_1	ip_low_1	OK	0.443736	1.22095	1.46023	0.00135	0.00976957	yes	ssa16	58331857	58354313	-	protein_coding	E3 ubiquitin/ISG15 ligase TRIM25-like	-	Tripartite motif-containing protein 25 {ECO:0000313|EMBL:ACN	Salmo salar (Atlantic salmon)	GO:0005622	IEA:InterPro;intracellular			GO:0008270	IEA:InterPro;zinc ion binding	PF00643	1;zf-B_box			IPR017907;IPR001841;IPR013083;IPR000315	Znf_B-box;Znf_RING_CS;Znf_RING/FYVE/PHD;Znf_RING
350	LOC106574458	32708	1668112	ssa02	5574659	5616636	ip_high_1	ip_low_1	OK	0.939174	3.34445	1.83231	0.00095	0.00730716	yes	ssa02	5574660	5616636	-	protein_coding	nuclear receptor subfamily 4 group A member 3-like	-	Uncharacterized protein {ECO:0000313|Ensembl:ENSTRUP00000028	Takifugu rubripes (Japanese pufferfish) (Fugu rubripes)	GO:0005634	IEA:UniProtKB-KW;nucleus	GO:0006351	IEA:UniProtKB-KW;transcription, DNA-templated	GO:0003707;GO:0008270;GO:0043565;GO:0004879	IEA:InterPro;RNA polymerase II transcription factor activity, ligand-activated sequence-specific DNA binding;steroid hormone receptor activity;sequence-specific DNA binding;zinc ion binding	PF00104;PF00105	1;zf-C4;Hormone_recep			IPR013088;IPR001628;IPR000536;IPR003070;IPR001723	Nuclear_hrmn_rcpt;Znf_hrmn_rcpt;Nuc_orph_rcpt;Znf_NHR/GATA;Nucl_hrmn_rcpt_lig-bd
351	LOC106574512	64855	3307582	ssa16	72080827	72083312	ip_high_1	ip_low_1	OK	5.14085	3.02795	-0.763665	0.008	0.0412561	yes	ssa16	72080828	72083312	-	protein_coding	LOW QUALITY PROTEIN: D-2-hydroxyglutarate dehydrogenase%2C mitochondrial-like	-	Uncharacterized protein {ECO:0000313|EMBL:CDQ91149.1};	Oncorhynchus mykiss (Rainbow trout) (Salmo gairdneri)					GO:0016614;GO:0050660	IEA:InterPro;oxidoreductase activity, acting on CH-OH group of donors;flavin adenine dinucleotide binding	PF01565;PF02913	FAD-oxidase_C;1;FAD_binding_4			IPR016166;IPR016171;IPR004113;IPR016169;IPR016164;IPR006094;IPR016167	FAD-bd_2_sub1;Vanillyl_alc_oxidase_C-sub2;FAD-linked_Oxase-like_C;CO_DH_flavot_FAD-bd_sub2;FAD-bd_2;Oxid_FAD_bind_N;FAD-linked_oxidase_C
352	LOC106574689	65005	3315232	ssa16	75607278	75621389	ip_high_1	ip_low_1	OK	6.11026	2.00792	-1.60553	0.0004	0.0035407	yes	ssa16	75607279	75621389	-	protein_coding	target of Nesh-SH3-like	-	Uncharacterized protein {ECO:0000313|EMBL:CDQ80660.1};	Oncorhynchus mykiss (Rainbow trout) (Salmo gairdneri)											IPR013783;IPR003961	FN3_dom;Ig-like_fold
353	LOC106574722	65038	3316915	ssa16	76690085	76692285	ip_high_1	ip_low_1	OK	289.672	140.164	-1.0473	5e-05	0.000577225	yes	ssa16	76690086	76692285	-	protein_coding	small integral membrane protein 11-like	-	Uncharacterized protein {ECO:0000313|EMBL:CDQ98042.1};	Oncorhynchus mykiss (Rainbow trout) (Salmo gairdneri)	GO:0016021	IEA:UniProtKB-KW;integral component of membrane					PF14981	1;FAM165			IPR028023	SMIM11A/B
354	LOC106574728	65041	3317068	ssa16	76744427	76746862	ip_high_1	ip_low_1	OK	1.9749	3.77778	0.935762	0.00705	0.0373135	yes	ssa16	76744428	76746862	-	protein_coding	uncharacterized protein LOC106574728 isoform X2	-	Uncharacterized protein {ECO:0000313|EMBL:CDQ85322.1};	Oncorhynchus mykiss (Rainbow trout) (Salmo gairdneri)	GO:0016021	IEA:UniProtKB-KW;integral component of membrane					PF07686	1;V-set			IPR007110;IPR013783;IPR013106;IPR003599	Ig_V-set;Ig-like_dom;Ig_sub;Ig-like_fold
355	LOC106574762	32737	1669564	ssa02	6238140	6240921	ip_high_1	ip_low_1	OK	18.068	34.4431	0.930776	0.0002	0.0019586	yes	ssa02	6238141	6240921	-	protein_coding	protein asteroid homolog 1-like	-	Uncharacterized protein {ECO:0000313|EMBL:CDQ94137.1};	Oncorhynchus mykiss (Rainbow trout) (Salmo gairdneri)			GO:0006281	IEA:InterPro;DNA repair	GO:0004518	IEA:InterPro;nuclease activity	PF00752	1;XPG_N			IPR006085;IPR026832;IPR029060	XPG_DNA_repair_N;PIN_domain-like;Asteroid
356	LOC106574771	65078	3318982	ssa16	77532537	77620942	ip_high_1	ip_low_1	OK	6.91669	4.01874	-0.783336	0.0027	0.0172236	yes	ssa16	77537767	77620942	-	protein_coding	filamin A-interacting protein 1-like isoform X2	-	Uncharacterized protein {ECO:0000313|Ensembl:ENSONIP00000015	Oreochromis niloticus (Nile tilapia) (Tilapia nilotica)							PF09727	1;CortBP2			IPR019131	Cortactin-binding_p2_N
357	LOC106574775	65084	3319261	ssa16	77877309	77893263	ip_high_1	ip_low_1	OK	3.22804	1.25365	-1.36452	0.001	0.00762145	yes	ssa16	77877310	77893263	-	protein_coding	target of Nesh-SH3-like isoform X1	-	Uncharacterized protein {ECO:0000313|Ensembl:ENSONIP00000011	Oreochromis niloticus (Nile tilapia) (Tilapia nilotica)							PF00041	1;fn3			IPR013783;IPR003961	FN3_dom;Ig-like_fold
358	LOC106574898	65201	3325228	ssa16	80558873	80565663	ip_high_1	ip_low_1	OK	7.11618	4.332	-0.716068	0.00905	0.0454696	yes	ssa16	80558874	80565663	-	protein_coding	phosphorylase b kinase regulatory subunit alpha%2C liver isoform-like	-	Uncharacterized protein {ECO:0000313|Ensembl:ENSDARP00000072	Danio rerio (Zebrafish) (Brachydanio rerio)	GO:0005964	IBA:GO_Central;phosphorylase kinase complex	GO:0005977;GO:0006468	IBA:GOC;IEA:InterPro;glycogen metabolic process;protein phosphorylation	GO:0003824	IEA:InterPro;catalytic activity	PF00723	1;Glyco_hydro_15	dre:556199	-	IPR008734;IPR008928;IPR011613	Glyco_hydro_15/PHK;6-hairpin_glycosidase-like;PHK_A/B_su
359	LOC106574918	65222	3326299	ssa16	81325751	81328421	ip_high_1	ip_low_1	OK	6.21135	2.27883	-1.44662	5e-05	0.000577225	yes	ssa16	81325752	81328421	-	protein_coding	E3 ubiquitin-protein ligase TRIM39-like	-	Uncharacterized protein {ECO:0000313|EMBL:CDQ94411.1};	Oncorhynchus mykiss (Rainbow trout) (Salmo gairdneri)					GO:0008270	IEA:InterPro;zinc ion binding	PF00097;PF13765;PF00622	1;zf-C3HC4;SPRY;PRY			IPR017907;IPR006574;IPR001841;IPR001870;IPR013320;IPR003877;IPR018957;IPR013083;IPR003879	B30.2/SPRY;Znf_RING_CS;SPRY_dom;Znf_C3HC4_RING-type;PRY;ConA-like_dom;Butyrophylin;Znf_RING/FYVE/PHD;Znf_RING
360	LOC106575222	65471	3338998	ssa17	6697996	6728896	ip_high_1	ip_low_1	OK	3.5674	5.66704	0.667722	0.0045	0.0260593	yes	ssa17	6697997	6728896	-	protein_coding	SH3 domain-binding protein 4-A-like	-	Uncharacterized protein {ECO:0000313|EMBL:CDQ74973.1};	Oncorhynchus mykiss (Rainbow trout) (Salmo gairdneri)							PF00791;PF07653;PF14604	1;SH3_2;ZU5;SH3_9			IPR000906;IPR001452;IPR011511	ZU5_dom;SH3_2;SH3_domain
361	LOC106575436	65740	3352717	ssa17	15569183	15569679	ip_high_1	ip_low_1	OK	62.1937	334.837	2.42862	5e-05	0.000577225	yes	ssa17	15569184	15569679	-	V_segment	Ig lambda chain V-III region SH-like	Ig lambda chain V-III region SH-like	Uncharacterized protein {ECO:0000313|EMBL:CDQ87483.1};	Oncorhynchus mykiss (Rainbow trout) (Salmo gairdneri)	GO:0016021	IEA:UniProtKB-KW;integral component of membrane					PF07686	1;V-set			IPR007110;IPR013783;IPR013106	Ig_V-set;Ig-like_dom;Ig-like_fold
362	LOC106575442	65751	3353278	ssa17	15785895	15797950	ip_high_1	ip_low_1	OK	22.0014	11.2957	-0.961817	5e-05	0.000577225	yes	ssa17	15785896	15797950	-	protein_coding	glycogenin-1-like isoform X1	-	Uncharacterized protein {ECO:0000313|Ensembl:ENSORLP00000015	Oryzias latipes (Japanese rice fish) (Japanese killifish)					GO:0016757	IEA:InterPro;transferase activity, transferring glycosyl groups	PF01501	1;Glyco_transf_8	ola:101169002	-	IPR002495;IPR029044	Glyco_trans_8;Nucleotide-diphossugar_trans
363	LOC106575647	65956	3363733	ssa17	21014487	21021865	ip_high_1	ip_low_1	OK	10.5892	6.44159	-0.717107	0.0073	0.0383717	yes	ssa17	21014488	21021865	-	protein_coding	filamin A-interacting protein 1-like	-	Uncharacterized protein {ECO:0000313|Ensembl:ENSONIP00000015	Oreochromis niloticus (Nile tilapia) (Tilapia nilotica)							PF09727	1;CortBP2			IPR019131	Cortactin-binding_p2_N
364	LOC106575649	65957	3363784	ssa17	21051624	21089598	ip_high_1	ip_low_1	OK	10.9585	6.76782	-0.695292	0.01015	0.0498161	yes	ssa17	21051625	21089598	-	protein_coding	filamin A-interacting protein 1-like	-	Uncharacterized protein {ECO:0000313|Ensembl:ENSGACP00000018	Gasterosteus aculeatus (Three-spined stickleback)							PF09727	1;CortBP2			IPR019131	Cortactin-binding_p2_N
365	LOC106575651	65961	3363988	ssa17	21419748	21436934	ip_high_1	ip_low_1	OK	4.09118	2.51585	-0.701473	0.0096	0.0476577	yes	ssa17	21419749	21436934	-	protein_coding	target of Nesh-SH3-like isoform X3	-	Target of Nesh-SH3 {ECO:0000313|EMBL:AHH42287.1};	Ictalurus punctatus (Channel catfish) (Silurus punctatus)							PF00041	1;fn3			IPR013783;IPR003961	FN3_dom;Ig-like_fold
366	LOC106575707	32836	1674613	ssa02	8631727	8640013	ip_high_1	ip_low_1	OK	5.82273	9.87345	0.761858	0.00265	0.0169637	yes	ssa02	8631728	8640013	-	protein_coding	tumor necrosis factor receptor superfamily member 5-like	-	Tumour necrosis factor receptor {ECO:0000313|EMBL:CAD57165.1	Oncorhynchus mykiss (Rainbow trout) (Salmo gairdneri)	GO:0016021	IEA:UniProtKB-KW;integral component of membrane	GO:0006955;GO:0006915	IEA:InterPro;immune response;apoptotic process	GO:0004888	IEA:InterPro;transmembrane signaling receptor activity	PF00020	TNFR_c6;3			IPR001368;IPR008063	TNFR/NGFR_Cys_rich_reg;Fas_rcpt
367	LOC106575789	66108	3371485	ssa17	25234899	25239947	ip_high_1	ip_low_1	OK	7.13346	3.85399	-0.88825	0.0098	0.0484493	yes	ssa17	25234900	25239947	-	protein_coding	mitochondrial pyruvate carrier 2-like	-	Brain protein 44 {ECO:0000313|EMBL:ACI69500.1};	Salmo salar (Atlantic salmon)	GO:0005743	IEA:InterPro;mitochondrial inner membrane	GO:0006850	IEA:InterPro;mitochondrial pyruvate transport			PF03650	1;MPC			IPR005336	MPC
368	LOC106575838	66157	3373984	ssa17	27284126	27291071	ip_high_1	ip_low_1	OK	0.748182	0.252743	-1.56572	0.00195	0.0132098	yes	ssa17	27284127	27291071	-	protein_coding	uncharacterized protein LOC106575838 isoform X3	-	Uncharacterized protein {ECO:0000313|Ensembl:ENSFALP00000012	Ficedula albicollis (Collared flycatcher) (Muscicapa albicollis)
369	LOC106575839	66158	3374035	ssa17	27313349	27322840	ip_high_1	ip_low_1	OK	13.0544	27.2946	1.06408	5e-05	0.000577225	yes	ssa17	27313350	27322840	-	protein_coding	ly6/PLAUR domain-containing protein 6-like	-	Uncharacterized protein {ECO:0000313|EMBL:CDQ58444.1};	Oncorhynchus mykiss (Rainbow trout) (Salmo gairdneri)											IPR031574	LYPD6
370	LOC106575845	66164	3374341	ssa17	27421523	27429732	ip_high_1	ip_low_1	OK	17.717	11.4668	-0.627666	0.00535	0.0299504	yes	ssa17	27421524	27429732	-	protein_coding	E3 ubiquitin-protein ligase HECW2-like	-	HECW2 {ECO:0000313|EMBL:JAO17485.1};	Poeciliopsis prolifica (blackstripe livebearer)					GO:0004842;GO:0016874	IEA:InterPro;IEA:UniProtKB-KW;ubiquitin-protein transferase activity;ligase activity	PF00632	1;HECT			IPR000569	HECT_dom
371	LOC106576063	66397	3386224	ssa17	36574830	36577080	ip_high_1	ip_low_1	OK	5.58658	20.753	1.89328	5e-05	0.000577225	yes	ssa17	36574831	36577080	-	protein_coding	suppressor APC domain-containing protein 1-like isoform X2	-	Uncharacterized protein {ECO:0000313|EMBL:CDR00705.1};	Oncorhynchus mykiss (Rainbow trout) (Salmo gairdneri)
372	LOC106576099	66337	3383164	ssa17	34512217	34514368	ip_high_1	ip_low_1	OK	12.8982	21.1653	0.714532	0.00795	0.0410532	yes	ssa17	34512218	34514368	-	protein_coding	islet amyloid polypeptide-like	-	Uncharacterized protein {ECO:0000313|EMBL:CDQ81664.1};	Oncorhynchus mykiss (Rainbow trout) (Salmo gairdneri)	GO:0005576	IEA:InterPro;extracellular region					PF00214	1;Calc_CGRP_IAPP			IPR000443;IPR021116;IPR018360;IPR001693;IPR021117	Pro-islet_amyloid_polypep;Calcitonin_peptide-like;Calcitonin_CS;Calcitonin/adrenomedullin;Calcitonin-like
373	LOC106576114	66440	3388394	ssa17	38555060	38660033	ip_high_1	ip_low_1	OK	2.00015	1.16393	-0.781106	0.00615	0.0334733	yes	ssa17	38635965	38645701	-	protein_coding	probable G-protein coupled receptor 22	-	Uncharacterized protein {ECO:0000313|EMBL:CDQ60703.1};	Oncorhynchus mykiss (Rainbow trout) (Salmo gairdneri)	GO:0016021	IEA:UniProtKB-KW;integral component of membrane			GO:0004930	IEA:InterPro;G-protein coupled receptor activity	PF00001	7tm_1;1			IPR017452;IPR000276	GPCR_Rhodpsn_7TM;GPCR_Rhodpsn
374	LOC106576136	66458	3389335	ssa17	39487484	39489450	ip_high_1	ip_low_1	OK	21.2133	12.0912	-0.811011	0.0004	0.0035407	yes	ssa17	39487485	39489450	-	protein_coding	LYR motif-containing protein 5-like	-	Uncharacterized protein {ECO:0000313|EMBL:CDQ83386.1};	Oncorhynchus mykiss (Rainbow trout) (Salmo gairdneri)							PF05347	1;Complex1_LYR			IPR008011	Complex1_LYR
375	LOC106576192	66523	3392650	ssa17	41821897	41831482	ip_high_1	ip_low_1	OK	2.25686	6.4179	1.50778	5e-05	0.000577225	yes	ssa17	41821898	41831482	-	protein_coding	6-phosphofructo-2-kinase/fructose-2%2C6-bisphosphatase 3-like isoform X2	-	Uncharacterized protein {ECO:0000313|EMBL:CDQ75268.1};	Oncorhynchus mykiss (Rainbow trout) (Salmo gairdneri)			GO:0006003;GO:0006000	IEA:InterPro;fructose 2,6-bisphosphate metabolic process;fructose metabolic process	GO:0005524;GO:0003873	IEA:InterPro;6-phosphofructo-2-kinase activity;ATP binding	PF01591;PF00300	His_Phos_1;1;6PF2K			IPR013078;IPR001345;IPR029033;IPR003094;IPR027417;IPR013079	His_PPase_superfam;6Pfruct_kin;PG/BPGM_mutase_AS;P-loop_NTPase;His_Pase_superF_clade-1;6Phosfructo_kin
376	LOC106576221	66544	3393702	ssa17	43078073	43164286	ip_high_1	ip_low_1	OK	3.33045	5.41166	0.700352	0.01	0.0492347	yes	ssa17	43078074	43164286	-	protein_coding	carbohydrate sulfotransferase 11 isoform X1	-	Uncharacterized protein {ECO:0000313|Ensembl:ENSTRUP00000019	Takifugu rubripes (Japanese pufferfish) (Fugu rubripes)	GO:0016021	IEA:UniProtKB-KW;integral component of membrane	GO:0016051;GO:0008045;GO:0030206;GO:0007517	IEA:InterPro;carbohydrate biosynthetic process;chondroitin sulfate biosynthetic process;motor neuron axon guidance;muscle organ development;IEA:Ensembl	GO:0047756	chondroitin 4-sulfotransferase activity;IEA:Ensembl	PF03567	1;Sulfotransfer_2	tru:101077961	-	IPR018011;IPR005331	Carb_sulfotransferase-rel;Sulfotransferase
377	LOC106576235	66564	3394741	ssa17	43527390	43544651	ip_high_1	ip_low_1	OK	0.557482	1.39547	1.32376	0.0005	0.00427186	yes	ssa17	43527391	43544651	-	protein_coding	ADM2-like	-	Uncharacterized protein {ECO:0000313|EMBL:CDQ78592.1};	Oncorhynchus mykiss (Rainbow trout) (Salmo gairdneri)	GO:0005576	IEA:InterPro;extracellular region					PF00214	1;Calc_CGRP_IAPP			IPR021116	Calcitonin/adrenomedullin
378	LOC106576380	66742	3403819	ssa17	48467167	48468062	ip_high_1	ip_low_1	OK	62.5935	30.3387	-1.04486	0.00265	0.0169637	yes	ssa17	48467168	48468062	-	V_segment	Ig kappa chain V region 3547-like	Ig kappa chain V region 3547-like	Uncharacterized protein {ECO:0000313|EMBL:CDQ98658.1};	Oncorhynchus mykiss (Rainbow trout) (Salmo gairdneri)	GO:0016021	IEA:UniProtKB-KW;integral component of membrane					PF07686	1;V-set			IPR007110;IPR013783;IPR013106;IPR003599	Ig_V-set;Ig-like_dom;Ig_sub;Ig-like_fold
379	LOC106576381	66745	3403972	ssa17	48513073	48513706	ip_high_1	ip_low_1	OK	33.504	17.5005	-0.936938	0.0062	0.0336874	yes	ssa17	48513074	48513706	-	V_segment	Ig kappa chain V-IV region-like	Ig kappa chain V-IV region-like	Uncharacterized protein {ECO:0000313|EMBL:CDQ97401.1};	Oncorhynchus mykiss (Rainbow trout) (Salmo gairdneri)							PF07686	1;V-set			IPR007110;IPR013783;IPR013106;IPR003599	Ig_V-set;Ig-like_dom;Ig_sub;Ig-like_fold
380	LOC106576423	66695	3401422	ssa17	47462188	47536227	ip_high_1	ip_low_1	OK	0.105387	1.10883	3.39526	5e-05	0.000577225	yes	ssa17	47462189	47536227	-	protein_coding	muscarinic acetylcholine receptor M2-like	-		Xiphophorus maculatus (Southern platyfish) (Platypoecilus maculatus)	GO:0005887;GO:0030054;GO:0045211	IEA:UniProtKB-SubCell;IEA:InterPro;IEA:UniProtKB-KW;cell junction;postsynaptic membrane;integral component of plasma membrane	GO:0008016	IEA:InterPro;regulation of heart contraction	GO:0016907	IEA:InterPro;G-protein coupled acetylcholine receptor activity	PF00001	7tm_1;1			IPR017452;IPR000995;IPR000276;IPR001065	GPCR_Rhodpsn_7TM;Musac_Ach_rcpt;GPCR_Rhodpsn;Musac_Ach_M2_rcpt
381	LOC106576425	66693	3401320	ssa17	47229122	47237845	ip_high_1	ip_low_1	OK	8.714	0.86114	-3.33902	5e-05	0.000577225	yes	ssa17	47229123	47237845	-	protein_coding	protein FAM180A-like	-	UNQ1940/PRO4423 {ECO:0000313|EMBL:ACO13394.1};	Esox lucius (Northern pike)							PF15173	1;FAM180			IPR029170	FAM180
382	LOC106576445	66763	3404917	ssa17	48976898	49012329	ip_high_1	ip_low_1	OK	8.12906	5.28983	-0.619868	0.00765	0.0398258	yes	ssa17	48976899	49012329	-	protein_coding	apoptotic protease-activating factor 1-like isoform X3	-	Uncharacterized protein {ECO:0000313|Ensembl:ENSAMXP00000016	Astyanax mexicanus (Blind cave fish) (Astyanax fasciatus mexicanus)	GO:0043293	IEA:InterPro;apoptosome	GO:0097190;GO:0042981	IEA:InterPro;apoptotic signaling pathway;regulation of apoptotic process	GO:0043531	IEA:InterPro;ADP binding	PF00931;PF00619;PF00400;PF12894	1;ANAPC4_WD40;CARD;NB-ARC;5;WD40			IPR017251;IPR019775;IPR002182;IPR001680;IPR027417;IPR011029;IPR020472;IPR017986;IPR015943;IPR024977;IPR001315	G-protein_beta_WD-40_rep;WD40_repeat_CS;Apaf-1;P-loop_NTPase;DEATH-like_dom;WD40_repeat;CARD;WD40_repeat_dom;NB-ARC;Apc4_WD40_dom;WD40/YVTN_repeat-like_dom
383	LOC106576448	66766	3405043	ssa17	49019590	49028245	ip_high_1	ip_low_1	OK	22.9589	13.1146	-0.807879	0.0006	0.0049815	yes	ssa17	49019591	49028245	-	protein_coding	T-complex protein 11-like protein 2 isoform X1	-	Uncharacterized protein {ECO:0000313|EMBL:CDQ88723.1};	Oncorhynchus mykiss (Rainbow trout) (Salmo gairdneri)							PF05794	1;Tcp11			IPR008862	Tcp11
384	LOC106576455	66762	3404839	ssa17	48957889	48974860	ip_high_1	ip_low_1	OK	8.47116	4.93202	-0.78038	0.00385	0.0229782	yes	ssa17	48957890	48974860	-	protein_coding	apoptotic protease-activating factor 1-like	-	Apoptotic protease-activating factor 1 {ECO:0000313|Ensembl:	Danio rerio (Zebrafish) (Brachydanio rerio)			GO:0042981	IEA:InterPro;regulation of apoptotic process	GO:0043531	IEA:InterPro;ADP binding	PF00931;PF00619;PF00400	1;CARD;7;NB-ARC;WD40			IPR019775;IPR002182;IPR001680;IPR027417;IPR011029;IPR020472;IPR017986;IPR015943;IPR001315	G-protein_beta_WD-40_rep;WD40_repeat_CS;P-loop_NTPase;DEATH-like_dom;CARD;WD40_repeat;WD40_repeat_dom;NB-ARC;WD40/YVTN_repeat-like_dom
385	LOC106576490	66812	3407389	ssa17	50876496	50885753	ip_high_1	ip_low_1	OK	3.07731	1.75079	-0.813667	0.00815	0.0418618	yes	ssa17	50876497	50885753	-	protein_coding	receptor-type tyrosine-protein phosphatase beta-like	-	PTPRB {ECO:0000313|EMBL:JAO24435.1};	Poeciliopsis prolifica (blackstripe livebearer)					GO:0004725	IEA:InterPro;protein tyrosine phosphatase activity	PF00102	1;Y_phosphatase			IPR016130;IPR029021;IPR000387;IPR003595;IPR000242	Tyr_Pase_AS;TYR_PHOSPHATASE_dom;Prot-tyrosine_phosphatase-like;Tyr_Pase_cat;PTPase_domain
386	LOC106576703	67234	3428911	ssa18	12785037	12798538	ip_high_1	ip_low_1	OK	6.23885	3.12154	-0.999022	0.0001	0.00107212	yes	ssa18	12785038	12798538	-	protein_coding	synaptopodin 2-like protein isoform X2	-	Uncharacterized protein {ECO:0000313|EMBL:CDQ61145.1};	Oncorhynchus mykiss (Rainbow trout) (Salmo gairdneri)
387	LOC106576708	32944	1680121	ssa02	10488424	10507037	ip_high_1	ip_low_1	OK	3.51221	2.24285	-0.647047	0.0091	0.0456663	yes	ssa02	10488425	10507037	-	protein_coding	uncharacterized protein LOC106576708	-	Uncharacterized protein {ECO:0000313|EMBL:CDQ90356.1};	Oncorhynchus mykiss (Rainbow trout) (Salmo gairdneri)							PF15010	1;FAM131			IPR026782	FAM131
388	LOC106576800	67119	3423046	ssa18	7311343	7322187	ip_high_1	ip_low_1	OK	21.4357	33.1624	0.62953	0.0038	0.0227356	yes	ssa18	7311344	7322187	-	protein_coding	cdc42 effector protein 3-like	-	Uncharacterized protein {ECO:0000313|EMBL:CDQ58536.1};	Oncorhynchus mykiss (Rainbow trout) (Salmo gairdneri)							PF00786;PF14957	PBD;1;BORG_CEP			IPR029273;IPR000095	CRIB_dom;Cdc42_effect
389	LOC106576803	67117	3422944	ssa18	7182134	7189965	ip_high_1	ip_low_1	OK	1.85534	3.363	0.858065	0.0038	0.0227356	yes	ssa18	7182135	7189965	-	protein_coding	cytochrome P450 1B1-like	-		Oncorhynchus mykiss (Rainbow trout) (Salmo gairdneri)	GO:0005789	IEA:UniProtKB-SubCell;endoplasmic reticulum membrane	GO:0008202;GO:0042572;GO:0006805	xenobiotic metabolic process;steroid metabolic process;IEA:InterPro;retinol metabolic process	GO:0020037;GO:0005506;GO:0070330	IEA:InterPro;aromatase activity;iron ion binding;heme binding;IEA:UniProtKB-EC	PF00067	1;p450			IPR008066;IPR001128;IPR002401;IPR017972;IPR032971	Cyt_P450_E_grp-I_CYP1;CYP1B1;Cyt_P450_CS;Cyt_P450_E_grp-I;Cyt_P450
390	LOC106576809	67110	3422587	ssa18	6912486	6923819	ip_high_1	ip_low_1	OK	2.45599	1.29163	-0.927114	0.0046	0.0265203	yes	ssa18	6912487	6923819	-	protein_coding	poly(rC)-binding protein 3-like isoform X1	-	Poly(RC)-binding protein 3 {ECO:0000313|EMBL:JAR82237.1};	Fundulus heteroclitus (Killifish) (Mummichog)
391	LOC106576849	67064	3420241	ssa18	4720709	4796459	ip_high_1	ip_low_1	OK	9.35699	5.78975	-0.692544	0.0041	0.0241761	yes	ssa18	4720710	4796459	-	protein_coding	anthrax toxin receptor 1-like	-	Uncharacterized protein {ECO:0000313|Ensembl:ENSGACP00000009	Gasterosteus aculeatus (Three-spined stickleback)	GO:0016021	IEA:UniProtKB-KW;integral component of membrane			GO:0004872	IEA:InterPro;receptor activity	PF05586;PF00092;PF05587	1;VWA;Anth_Ig;Ant_C			IPR008400;IPR008399;IPR002035	Anthrax_toxin_rcpt_extracel;VWF_A;Anthrax_toxin_rcpt_C
392	LOC106576860	32962	1681039	ssa02	10885485	10890487	ip_high_1	ip_low_1	OK	239.75	145.441	-0.721096	0.00235	0.0153858	yes	ssa02	10885486	10890487	-	protein_coding	cytochrome c oxidase subunit 6B1-like	-	Cytochrome c oxidase subunit VIb isoform 1 {ECO:0000313|EMBL	Oncorhynchus mykiss (Rainbow trout) (Salmo gairdneri)	GO:0005739	IEA:InterPro;mitochondrion			GO:0004129	IEA:InterPro;cytochrome-c oxidase activity	PF02297	1;COX6B			IPR003213	Cyt_c_oxidase_su6B
393	LOC106577031	67380	3436357	ssa18	19686775	19702232	ip_high_1	ip_low_1	OK	1.06302	2.22332	1.06455	0.00845	0.0430721	yes	ssa18	19686776	19702232	-	protein_coding	indoleamine 2%2C3-dioxygenase 2-like	-	Uncharacterized protein {ECO:0000313|Ensembl:ENSPFOP00000017	Poecilia formosa (Amazon molly) (Limia formosa)					GO:0020037	IEA:InterPro;heme binding	PF01231	1;IDO			IPR000898	Indolamine_dOase
394	LOC106577048	67398	3437275	ssa18	20623771	20654352	ip_high_1	ip_low_1	OK	2.51175	5.43981	1.11486	0.00025	0.00237184	yes	ssa18	20623772	20654352	-	protein_coding	pleckstrin homology domain-containing family A member 1-like isoform X8	-	Uncharacterized protein {ECO:0000313|EMBL:JAQ39276.1};	Fundulus heteroclitus (Killifish) (Mummichog)
395	LOC106577081	67418	3438272	ssa18	21840636	21892102	ip_high_1	ip_low_1	OK	1.31175	0.370843	-1.82261	5e-05	0.000577225	yes	ssa18	21840637	21884105	-	protein_coding	formin-2-like	-	Formin-2-like {ECO:0000313|EMBL:SAJ58487.1};	Scophthalmus maximus (Turbot) (Psetta maxima)
396	LOC106577138	67435	3439162	ssa18	22492786	22495347	ip_high_1	ip_low_1	OK	0.293761	0.885362	1.59162	0.00415	0.0244116	yes	ssa18	22492787	22495347	-	protein_coding	early growth response protein 2b-like isoform X1	-	Uncharacterized protein {ECO:0000313|EMBL:CDQ66574.1};	Oncorhynchus mykiss (Rainbow trout) (Salmo gairdneri)					GO:0046872;GO:0003676	IEA:InterPro;nucleic acid binding;metal ion binding					IPR015880;IPR007087;IPR013087	Znf_C2H2-like;Znf_C2H2;Znf_C2H2/integrase_DNA-bd
397	LOC106577148	67425	3438652	ssa18	22118828	22127915	ip_high_1	ip_low_1	OK	4.98735	2.74436	-0.861804	0.00125	0.00916749	yes	ssa18	22118829	22127915	-	protein_coding	monocarboxylate transporter 9-like isoform X1	-	Uncharacterized protein {ECO:0000313|EMBL:CDQ66564.1};	Oncorhynchus mykiss (Rainbow trout) (Salmo gairdneri)	GO:0016021	IEA:UniProtKB-KW;integral component of membrane	GO:0055085	IEA:InterPro;transmembrane transport			PF07690	2;MFS_1			IPR030767;IPR020846;IPR011701	MFS_dom;MFS;MCT9
398	LOC106577158	67482	3441559	ssa18	25592836	25597274	ip_high_1	ip_low_1	OK	22.814	12.3684	-0.883265	0.00015	0.00152788	yes	ssa18	25592837	25597274	-	protein_coding	transmembrane protein 178A-like isoform X2	-	Uncharacterized protein {ECO:0000313|EMBL:CDQ65898.1};	Oncorhynchus mykiss (Rainbow trout) (Salmo gairdneri)	GO:0016021	IEA:UniProtKB-KW;integral component of membrane					PF13903	1;Claudin_2			IPR004031	PMP22/EMP/MP20/Claudin
399	LOC106577201	67525	3443752	ssa18	27825180	27837018	ip_high_1	ip_low_1	OK	0.13986	0.642257	2.19917	0.00515	0.0290394	yes	ssa18	27825181	27837018	-	protein_coding	solute carrier family 22 member 7-like	-	Uncharacterized protein {ECO:0000313|EMBL:CDQ88503.1};	Oncorhynchus mykiss (Rainbow trout) (Salmo gairdneri)	GO:0016021	IEA:UniProtKB-KW;integral component of membrane	GO:0055085	IEA:InterPro;transmembrane transport			PF07690	1;MFS_1			IPR020846;IPR011701	MFS_dom;MFS
400	LOC106577202	67524	3443701	ssa18	27806901	27823724	ip_high_1	ip_low_1	OK	20.5307	44.4279	1.11368	5e-05	0.000577225	yes	ssa18	27806902	27823724	-	protein_coding	cysteine-rich protein 3-like	-	Uncharacterized protein {ECO:0000313|EMBL:CDQ73351.1};	Oncorhynchus mykiss (Rainbow trout) (Salmo gairdneri)					GO:0008270	IEA:InterPro;zinc ion binding	PF00412	LIM;2			IPR001781	Znf_LIM
401	LOC106577374	67694	3452371	ssa18	36292548	36301390	ip_high_1	ip_low_1	OK	10.6351	6.42345	-0.727416	0.0027	0.0172236	yes	ssa18	36292549	36301390	-	protein_coding	BCL2/adenovirus E1B 19 kDa protein-interacting protein 3-like isoform X2	-	BCL2/adenovirus E1B 19 kDa protein-interacting protein 3 {EC	Salmo salar (Atlantic salmon)	GO:0005740;GO:0016021	IEA:InterPro;mitochondrial envelope;IEA:UniProtKB-KW;integral component of membrane	GO:0043065	IEA:InterPro;positive regulation of apoptotic process			PF06553	1;BNIP3			IPR010548	BNIP3
402	LOC106577392	67711	3453238	ssa18	37197891	37214551	ip_high_1	ip_low_1	OK	42.0242	26.0332	-0.690867	0.00365	0.0220085	yes	ssa18	37197892	37214551	-	protein_coding	ornithine aminotransferase%2C mitochondrial-like	-	Ornithine aminotransferase, mitochondrial {ECO:0000313|EMBL:	Salmo salar (Atlantic salmon)					GO:0008483;GO:0030170	IEA:UniProtKB-KW;IEA:InterPro;pyridoxal phosphate binding;transaminase activity	PF00202	Aminotran_3;1			IPR015424;IPR010164;IPR005814;IPR015422;IPR015421	Orn_aminotrans;PyrdxlP-dep_Trfase_major_sub1;Aminotrans_3;PyrdxlP-dep_Trfase_major_sub2;PyrdxlP-dep_Trfase
403	LOC106577493	67818	3458722	ssa18	44389353	44731178	ip_high_1	ip_low_1	OK	2.01823	1.06647	-0.920244	0.001	0.00762145	yes	ssa18	44389354	44731178	-	protein_coding	VPS10 domain-containing receptor SorCS2-like isoform X6	-	Uncharacterized protein {ECO:0000313|Ensembl:ENSDARP00000101	Danio rerio (Zebrafish) (Brachydanio rerio)	GO:0016021	IEA:UniProtKB-KW;integral component of membrane					PF15902;PF15901	1;Sortilin_C;Sortilin-Vps10	dre:100330371	-	IPR031778;IPR000601;IPR031777;IPR006581	Sortilin_N;PKD_dom;Sortilin_C;VPS10
404	LOC106577495	67820	3458797	ssa18	44732499	44851379	ip_high_1	ip_low_1	OK	3.71523	1.8211	-1.02864	0.0002	0.0019586	yes	ssa18	44732500	44851379	-	protein_coding	actin filament-associated protein 1-like isoform X2	-	Uncharacterized protein {ECO:0000313|Ensembl:ENSDARP00000107	Danio rerio (Zebrafish) (Brachydanio rerio)			GO:0051493;GO:0009966	regulation of signal transduction;IEA:InterPro;regulation of cytoskeleton organization			PF00169	PH;2	dre:568356	-	IPR011993;IPR030113;IPR029907;IPR001849	AFAP-110;AFAP;PH_domain;PH_dom-like
405	LOC106577664	68011	3468538	ssa18	54029896	54042451	ip_high_1	ip_low_1	OK	0.44667	1.08558	1.28118	0.0054	0.0301712	yes	ssa18	54029897	54042451	-	pseudogene	-	-		-	-	-	-	-	-	-	-	-	-	-	-	-
406	LOC106577688	68058	3470935	ssa18	54992698	55022454	ip_high_1	ip_low_1	OK	9.50367	14.3204	0.591514	0.00835	0.0426659	yes	ssa18	54992699	55022454	-	protein_coding	fragile X mental retardation syndrome-related protein 1-like isoform X4	-	Uncharacterized protein {ECO:0000313|EMBL:CDQ77932.1};	Oncorhynchus mykiss (Rainbow trout) (Salmo gairdneri)					GO:0003723	IEA:InterPro;RNA binding	PF05641;PF12235;PF00013;PF16096	Agenet;1;FXMRP1_C_core;KH_1;FXR_C1;2			IPR004087;IPR004088;IPR022034;IPR008395;IPR032172	KH_dom_type_1;FXMRP1_C_core;Agenet-like_dom;FXR_C1;KH_dom
407	LOC106577750	33108	1688485	ssa02	14151624	14163631	ip_high_1	ip_low_1	OK	1.23592	5.02368	2.02316	5e-05	0.000577225	yes	ssa02	14151625	14163631	-	protein_coding	potassium-transporting ATPase alpha chain 1	-		Siniperca chuatsi (Mandarin fish)	GO:0016021	IEA:UniProtKB-KW;integral component of membrane			GO:0005391;GO:0046872;GO:0005524	IEA:InterPro;IEA:UniProtKB-KW;sodium:potassium-exchanging ATPase activity;metal ion binding;ATP binding	PF00689;PF00122;PF00690	Cation_ATPase_C;1;E1-E2_ATPase;Cation_ATPase_N			IPR023298;IPR005775;IPR008250;IPR023299;IPR023214;IPR004014;IPR001757;IPR006068;IPR018303	HAD-like_dom;P-type_ATPase_IIC;ATPase_P-typ_cyto_domN;ATPase_P-typ_cation-transptr_C;ATPase_P-typ_TM_dom;ATPase_P-typ_P_site;ATPase_P-typ_transduc_dom_A;P_typ_ATPase;ATPase_P-typ_cation-transptr_N
408	LOC106577833	68173	3476800	ssa18	58439620	58445037	ip_high_1	ip_low_1	OK	142.684	81.7244	-0.803985	0.0012	0.008862	yes	ssa18	58439621	58445037	-	protein_coding	interleukin-8-like	-	CXC chemokine d1 {ECO:0000313|EMBL:ABA86669.1};	Oncorhynchus mykiss (Rainbow trout) (Salmo gairdneri)	GO:0005576	IEA:UniProtKB-SubCell;extracellular region	GO:0030593;GO:0042119;GO:0006955	IEA:InterPro;immune response;neutrophil chemotaxis;neutrophil activation			PF00048	1;IL8			IPR028469;IPR001811;IPR001089	Interleukin-8;Chemokine_IL8-like_dom;Chemokine_CXC
409	LOC106577834	68174	3476851	ssa18	58453272	58456911	ip_high_1	ip_low_1	OK	18.9154	40.9995	1.11605	5e-05	0.000577225	yes	ssa18	58453273	58456911	-	protein_coding	growth-regulated alpha protein-like	-	CXC chemokine d1 {ECO:0000313|EMBL:ABA86669.1};	Oncorhynchus mykiss (Rainbow trout) (Salmo gairdneri)	GO:0005576	IEA:UniProtKB-SubCell;extracellular region	GO:0030593;GO:0042119;GO:0006955	IEA:InterPro;immune response;neutrophil chemotaxis;neutrophil activation			PF00048	1;IL8			IPR028469;IPR001811;IPR001089	Interleukin-8;Chemokine_IL8-like_dom;Chemokine_CXC
410	LOC106577835	68172	3476749	ssa18	58383477	58405556	ip_high_1	ip_low_1	OK	0.647498	0.261432	-1.30844	0.00255	0.0164454	yes	ssa18	58383478	58405556	-	lncRNA	uncharacterized LOC106577835	-		-	-	-	-	-	-	-	-	-	-	-	-	-
411	LOC106577836	68171	3476698	ssa18	58340752	58360432	ip_high_1	ip_low_1	OK	8.23702	2.5382	-1.69832	5e-05	0.000577225	yes	ssa18	58340753	58360432	-	protein_coding	coagulation factor XIII A chain-like isoform X2	-	Coagulation factor XIII A chain {ECO:0000313|EMBL:ACN10868.1	Salmo salar (Atlantic salmon)			GO:0018149	IEA:InterPro;peptide cross-linking	GO:0046872;GO:0003810	IEA:InterPro;IEA:UniProtKB-KW;protein-glutamine gamma-glutamyltransferase activity;metal ion binding	PF00868;PF00927;PF01841	1;Transglut_C;Transglut_N;2;Transglut_core			IPR008958;IPR002931;IPR013783;IPR014756;IPR001102;IPR023608	Transglutaminase_N;Ig_E-set;Transglutaminase-like;Transglutaminase_C;Ig-like_fold;Gln_gamma-glutamylTfrase_euk
412	LOC106577874	68183	3477310	ssa18	58848153	58849341	ip_high_1	ip_low_1	OK	36.0809	14.0909	-1.35648	0.0002	0.0019586	yes	ssa18	58848154	58849341	-	lncRNA	uncharacterized LOC106577874	-		-	-	-	-	-	-	-	-	-	-	-	-	-
413	LOC106577897	68234	3479911	ssa18	60655988	60661747	ip_high_1	ip_low_1	OK	52.9417	177.598	1.74614	5e-05	0.000577225	yes	ssa18	60655989	60661747	-	protein_coding	plasminogen activator inhibitor 1-like	-	Plasminogen activator inhibitor 1 {ECO:0000313|EMBL:AFL47815	Oncorhynchus mykiss (Rainbow trout) (Salmo gairdneri)	GO:0005615	IEA:InterPro;extracellular space					PF00079	1;Serpin			IPR023795;IPR023796;IPR000215	Serpin_CS;Serpin_dom;Serpin_fam
414	LOC106577961	68312	3483843	ssa18	62694037	62829601	ip_high_1	ip_low_1	OK	1.36659	0.280897	-2.28247	0.00015	0.00152788	yes	ssa18	62694038	62818661	-	protein_coding	butyrophilin subfamily 1 member A1-like isoform X5	-	Uncharacterized protein {ECO:0000313|EMBL:CDQ75952.1};	Oncorhynchus mykiss (Rainbow trout) (Salmo gairdneri)							PF00622	1;SPRY			IPR001870;IPR013320;IPR003879;IPR003877	B30.2/SPRY;ConA-like_dom;Butyrophylin;SPRY_dom
415	LOC106578009	33067	1686394	ssa02	13099773	13106296	ip_high_1	ip_low_1	OK	1.62725	12.532	2.94511	5e-05	0.000577225	yes	ssa02	13099774	13106296	-	protein_coding	urokinase plasminogen activator surface receptor-like	-	Uncharacterized protein {ECO:0000313|EMBL:CDQ74901.1};	Oncorhynchus mykiss (Rainbow trout) (Salmo gairdneri)							PF00021	UPAR_LY6;2			IPR016054	LY6_UPA_recep-like
416	LOC106578016	68358	3486235	ssa18	64099595	64120382	ip_high_1	ip_low_1	OK	3.44049	5.34013	0.634262	0.0064	0.034544	yes	ssa18	64099596	64120382	-	protein_coding	kinesin light chain 2-like	-	Uncharacterized protein {ECO:0000313|EMBL:CDQ68462.1};	Oncorhynchus mykiss (Rainbow trout) (Salmo gairdneri)	GO:0005871	IEA:InterPro;kinesin complex			GO:0003777	IEA:InterPro;microtubule motor activity					IPR002151;IPR011990;IPR015792;IPR013026;IPR019734	TPR_repeat;TPR-contain_dom;TPR-like_helical_dom;Kinesin_light_repeat;Kinesin_light
417	LOC106578113	68444	3490621	ssa18	67208066	67228746	ip_high_1	ip_low_1	OK	10.6151	16.1512	0.605522	0.0095	0.0472627	yes	ssa18	67208067	67228746	-	protein_coding	circularly permutated Ras protein 1-like	-	Uncharacterized protein {ECO:0000313|Ensembl:ENSAMXP00000011	Astyanax mexicanus (Blind cave fish) (Astyanax fasciatus mexicanus)	GO:0030127	IEA:InterPro;COPII vesicle coat	GO:0006886;GO:0006888	intracellular protein transport;IEA:InterPro;ER to Golgi vesicle-mediated transport	GO:0008270	IEA:InterPro;zinc ion binding					IPR006895;IPR002035	VWF_A;Znf_Sec23_Sec24
418	LOC106578207	68532	3495109	ssa18	69762239	69768910	ip_high_1	ip_low_1	OK	0.489526	1.28672	1.39424	0.00445	0.0258282	yes	ssa18	69762240	69768910	-	protein_coding	endothelin-1 receptor-like	-	Uncharacterized protein {ECO:0000313|Ensembl:ENSORLP00000003	Oryzias latipes (Japanese rice fish) (Japanese killifish)	GO:0016021	IEA:UniProtKB-KW;integral component of membrane	GO:0008217;GO:0003319;GO:0048484;GO:0042310;GO:0048703;GO:0051216	IEA:InterPro;cardioblast migration to the midline involved in heart rudiment formation;vasoconstriction;embryonic viscerocranium morphogenesis;regulation of blood pressure;cartilage development;enteric nervous system development;IEA:Ensembl	GO:0004962	IEA:InterPro;endothelin receptor activity	PF00001	7tm_1;1			IPR017452;IPR000276;IPR000499	GPCR_Rhodpsn_7TM;Endthln_rcpt;GPCR_Rhodpsn
419	LOC106578255	68581	3497608	ssa19	656201	657621	ip_high_1	ip_low_1	OK	102.989	68.7355	-0.583362	0.00985	0.0486422	yes	ssa19	656202	657621	-	protein_coding	histone H1.0-B-like	-	Uncharacterized protein {ECO:0000313|EMBL:CDQ76113.1};	Oncorhynchus mykiss (Rainbow trout) (Salmo gairdneri)	GO:0005634;GO:0000786	IEA:UniProtKB-SubCell;IEA:InterPro;nucleus;nucleosome	GO:0006334	IEA:InterPro;nucleosome assembly	GO:0003677	IEA:UniProtKB-KW;DNA binding	PF00538	1;Linker_histone			IPR011991;IPR005819;IPR005818	Histone_H5;WHTH_DNA-bd_dom;Histone_H1/H5_H15
420	LOC106578269	68591	3498118	ssa19	977590	992232	ip_high_1	ip_low_1	OK	2.88274	5.75138	0.996465	0.0037	0.022253	yes	ssa19	977591	992232	-	lncRNA	uncharacterized LOC106578269%2C transcript variant X3	-		-	-	-	-	-	-	-	-	-	-	-	-	-
421	LOC106578378	68695	3503422	ssa19	8407070	8409005	ip_high_1	ip_low_1	OK	49.0683	22.2169	-1.14313	5e-05	0.000577225	yes	ssa19	8407071	8409005	-	protein_coding	lipocalin-like	-	Lipocalin {ECO:0000313|EMBL:ACI68588.1};	Salmo salar (Atlantic salmon)	GO:0005576	IEA:UniProtKB-KW;extracellular region	GO:0006629	IEA:InterPro;lipid metabolic process	GO:0005215;GO:0036094	IEA:InterPro;small molecule binding;transporter activity	PF00061	1;Lipocalin			IPR002345;IPR000566;IPR012674;IPR002972;IPR011038	Calycin-like;Lipocln_cytosolic_FA-bd_dom;Calycin;Lipocalin;PstgldnD_synth
422	LOC106578403	33144	1690321	ssa02	15129196	15158768	ip_high_1	ip_low_1	OK	3.74213	2.09515	-0.836806	0.0018	0.012371	yes	ssa02	15129197	15158768	-	protein_coding	glutamate receptor ionotropic%2C kainate 2-like	-	Glutamate receptor ionotropic, kainate 2-like {ECO:0000313|E	Scleropages formosus (Asian bonytongue)	GO:0016021	IEA:UniProtKB-KW;integral component of membrane			GO:0004970	IEA:InterPro;ionotropic glutamate receptor activity	PF00060	1;Lig_chan			IPR001320	Iontro_rcpt
423	LOC106578422	68731	3505258	ssa19	9982251	10078064	ip_high_1	ip_low_1	OK	1.36824	0.314433	-2.1215	5e-05	0.000577225	yes	ssa19	9982252	10078064	-	protein_coding	catenin delta-2-like isoform X2	-	Uncharacterized protein {ECO:0000313|Ensembl:ENSONIP00000018	Oreochromis niloticus (Nile tilapia) (Tilapia nilotica)			GO:0016337	IEA:InterPro;single organismal cell-cell adhesion			PF00514	4;Arm			IPR028435;IPR011989;IPR000225;IPR016024	Plakophilin/d_Catenin;ARM-type_fold;Armadillo;ARM-like
424	LOC106578457	68743	3505870	ssa19	10681978	10686887	ip_high_1	ip_low_1	OK	22.7147	13.314	-0.770679	0.0016	0.0112338	yes	ssa19	10681979	10686887	-	lncRNA	uncharacterized LOC106578457	-		-	-	-	-	-	-	-	-	-	-	-	-	-
425	LOC106578489	68807	3509134	ssa19	13937007	13948107	ip_high_1	ip_low_1	OK	29.7054	56.8185	0.935633	0.0003	0.00277204	yes	ssa19	13937008	13948107	-	protein_coding	tissue factor-like isoform X3	-	Uncharacterized protein {ECO:0000313|EMBL:CDQ68572.1};	Oncorhynchus mykiss (Rainbow trout) (Salmo gairdneri)	GO:0016021	IEA:InterPro;integral component of membrane	GO:0007596	IEA:InterPro;blood coagulation			PF01108;PF09294	1;Interfer-bind;Tissue_fac;2			IPR015373;IPR001187;IPR013783;IPR003961	Tissue_factor;Interferon/interleukin_rcp_dom;FN3_dom;Ig-like_fold
426	LOC106578490	68808	3509185	ssa19	13963608	13968428	ip_high_1	ip_low_1	OK	1.00063	0.341363	-1.55153	0.00025	0.00237184	yes	ssa19	13963609	13968428	-	protein_coding	uncharacterized protein K02A2.6	-	RTF21 {ECO:0000313|EMBL:JAO07589.1};	Poeciliopsis prolifica (blackstripe livebearer)			GO:0015074	IEA:InterPro;DNA integration	GO:0003676	IEA:InterPro;nucleic acid binding	PF00665	1;rve			IPR001584;IPR012337	Integrase_cat-core;RNaseH-like_dom
427	LOC106578620	68916	3514693	ssa19	25890775	25906960	ip_high_1	ip_low_1	OK	62.7165	40.2455	-0.640016	0.0059	0.032381	yes	ssa19	25890776	25906960	-	protein_coding	repressor of RNA polymerase III transcription MAF1 homolog	-	Repressor of RNA polymerase III transcription MAF1 homolog {	Salmo salar (Atlantic salmon)			GO:0016480	IEA:InterPro;negative regulation of transcription from RNA polymerase III promoter			PF09174	1;Maf1			IPR015257	Maf1
428	LOC106578637	68945	3516172	ssa19	27645231	27647582	ip_high_1	ip_low_1	OK	2.51356	5.35877	1.09217	0.00015	0.00152788	yes	ssa19	27645232	27647582	-	protein_coding	OTU domain-containing protein 1-like	-	Uncharacterized protein {ECO:0000313|EMBL:CDQ56577.1};	Oncorhynchus mykiss (Rainbow trout) (Salmo gairdneri)							PF02338	1;OTU			IPR003323	OTU_dom
429	LOC106578646	68952	3516529	ssa19	28072956	28249298	ip_high_1	ip_low_1	OK	0.0940955	0.614804	2.70793	5e-05	0.000577225	yes	ssa19	28072957	28249298	-	protein_coding	rab effector MyRIP-like isoform X2	-	Rab effector MyRIP {ECO:0000313|EMBL:KKF16137.1};	Larimichthys crocea (Large yellow croaker) (Pseudosciaena crocea)							PF04698;PF02318	1;FYVE_2;2;Rab_eff_C			IPR006788;IPR013083;IPR011011	Znf_FYVE_PHD;Myrip/Melanophilin;Znf_RING/FYVE/PHD
430	LOC106578647	68943	3516070	ssa19	27524839	27628037	ip_high_1	ip_low_1	OK	1.89739	4.24436	1.16153	5e-05	0.000577225	yes	ssa19	27524840	27628037	-	protein_coding	disks large-associated protein 1-like	-	Uncharacterized protein {ECO:0000313|Ensembl:ENSONIP00000007	Oreochromis niloticus (Nile tilapia) (Tilapia nilotica)	GO:0045202	IEA:InterPro;synapse	GO:0007268	IEA:InterPro;synaptic transmission			PF03359	1;GKAP			IPR005026;IPR030524	DLGAP1;SAPAP
431	LOC106578696	33156	1690933	ssa02	15462560	15466499	ip_high_1	ip_low_1	OK	0.18394	1.06839	2.53813	0.0028	0.0177435	yes	ssa02	15462561	15466499	-	protein_coding	carcinoembryonic antigen-related cell adhesion molecule 20-like	-	Uncharacterized protein {ECO:0000313|EMBL:CDQ81191.1};	Oncorhynchus mykiss (Rainbow trout) (Salmo gairdneri)							PF00047	1;ig			IPR007110;IPR013783;IPR003599;IPR013151	Immunoglobulin;Ig-like_dom;Ig_sub;Ig-like_fold
432	LOC106578794	33166	1691443	ssa02	15617720	15622401	ip_high_1	ip_low_1	OK	4.40116	7.04639	0.678999	0.0064	0.034544	yes	ssa02	15617721	15622401	-	protein_coding	C-X-C chemokine receptor type 3-like	-	C-x-c chemokine receptor type 3A, variant 1 {ECO:0000313|EMB	Oncorhynchus mykiss (Rainbow trout) (Salmo gairdneri)	GO:0016021	IEA:UniProtKB-KW;integral component of membrane	GO:0006935	IEA:InterPro;chemotaxis	GO:0005044;GO:0004950	IEA:InterPro;scavenger receptor activity;chemokine receptor activity	PF00001	7tm_1;1			IPR017452;IPR005383;IPR000276;IPR000355	GPCR_Rhodpsn_7TM;ACKR4;GPCR_Rhodpsn;Chemokine_rcpt
433	LOC106578920	69254	3531931	ssa19	44015573	44017768	ip_high_1	ip_low_1	OK	126.624	224.446	0.825816	0.0009	0.00698777	yes	ssa19	44015574	44017768	-	lncRNA	uncharacterized LOC106578920	-		-	-	-	-	-	-	-	-	-	-	-	-	-
434	LOC106578961	69292	3533869	ssa19	45639376	45647056	ip_high_1	ip_low_1	OK	33.3148	13.147	-1.34143	0.00035	0.00316048	yes	ssa19	45639377	45647056	-	protein_coding	actin%2C aortic smooth muscle	-	Actin, aortic smooth muscle {ECO:0000313|EMBL:JAR83886.1};	Fundulus heteroclitus (Killifish) (Mummichog)
435	LOC106578982	69318	3535195	ssa19	46304487	46306350	ip_high_1	ip_low_1	OK	491.699	292.994	-0.746903	0.0026	0.0167035	yes	ssa19	46304488	46306350	-	protein_coding	retinol-binding protein 4-B	-	Uncharacterized protein {ECO:0000313|EMBL:CDQ61427.1};	Oncorhynchus mykiss (Rainbow trout) (Salmo gairdneri)	GO:0005576	IEA:UniProtKB-KW;extracellular region			GO:0005215;GO:0036094;GO:0005501	IEA:InterPro;retinoid binding;small molecule binding;transporter activity	PF00061	1;Lipocalin			IPR022271;IPR002345;IPR002449;IPR022272;IPR000566;IPR012674;IPR011038	Lipocalin_CS;Lipocalin_ApoD;Calycin-like;Lipocln_cytosolic_FA-bd_dom;Calycin;Retinol-bd/Purpurin;Lipocalin
436	LOC106579007	69355	3537082	ssa19	47792862	47817492	ip_high_1	ip_low_1	OK	20.5925	12.9342	-0.670926	0.00765	0.0398258	yes	ssa19	47792863	47817492	-	protein_coding	protein split ends-like	-	Uncharacterized protein {ECO:0000313|EMBL:CDQ66757.1};	Oncorhynchus mykiss (Rainbow trout) (Salmo gairdneri)							PF15232	DUF4585;1			IPR027838	DUF4585
437	LOC106579083	69698	3554575	ssa19	59905210	59908883	ip_high_1	ip_low_1	OK	7.96344	4.15345	-0.939081	0.00065	0.00532682	yes	ssa19	59905211	59908883	-	protein_coding	mitochondrial amidoxime-reducing component 1-like	-	Uncharacterized protein {ECO:0000313|EMBL:CDQ59307.1};	Oncorhynchus mykiss (Rainbow trout) (Salmo gairdneri)	GO:0016021	IEA:UniProtKB-KW;integral component of membrane			GO:0030151;GO:0003824;GO:0030170	IEA:InterPro;molybdenum ion binding;pyridoxal phosphate binding;catalytic activity	PF03473;PF03476	MOSC_N;1;MOSC			IPR011037;IPR005303;IPR005302	MOSC_N;MoCF_Sase_C;Pyrv_Knase-like_insert_dom
438	LOC106579099	33182	1692259	ssa02	16375332	16387550	ip_high_1	ip_low_1	OK	10.2015	6.28928	-0.697821	0.0033	0.0202842	yes	ssa02	16375333	16387550	-	protein_coding	E3 ubiquitin-protein ligase RNF144B-like	-	Uncharacterized protein {ECO:0000313|Ensembl:ENSONIP00000000	Oreochromis niloticus (Nile tilapia) (Tilapia nilotica)	GO:0016021	IEA:UniProtKB-KW;integral component of membrane			GO:0046872;GO:0004842	IEA:InterPro;IEA:UniProtKB-KW;ubiquitin-protein transferase activity;metal ion binding	PF01485	IBR;2			IPR031127;IPR017907;IPR002867	Znf_RING_CS;E3_UB_ligase_RBR;IBR_dom
439	LOC106579157	69600	3549577	ssa19	56025994	56080994	ip_high_1	ip_low_1	OK	1.41712	5.55924	1.97192	5e-05	0.000577225	yes	ssa19	56025995	56080994	-	protein_coding	rho-related GTP-binding protein RhoN-like	-	Rho-related GTP-binding protein RhoN {ECO:0000313|EMBL:CBN81	Dicentrarchus labrax (European seabass) (Morone labrax)	GO:0016020;GO:0005622	IEA:InterPro;intracellular;membrane	GO:0007264;GO:0015031	IEA:InterPro;protein transport;small GTPase mediated signal transduction	GO:0005525	IEA:InterPro;GTP binding	PF00071	1;Ras			IPR001806;IPR005225;IPR027417	Small_GTPase;Small_GTP-bd_dom;P-loop_NTPase
440	LOC106579236	69509	3544936	ssa19	53074305	53086161	ip_high_1	ip_low_1	OK	7.16627	11.5858	0.693068	0.00165	0.0115231	yes	ssa19	53074306	53086161	-	lncRNA	uncharacterized LOC106579236	-		-	-	-	-	-	-	-	-	-	-	-	-	-
441	LOC106579279	69456	3542233	ssa19	51533911	51536588	ip_high_1	ip_low_1	OK	8.47351	14.2178	0.746664	0.0094	0.046861	yes	ssa19	51533912	51536588	-	transcribed_pseudogene	redox-regulatory protein FAM213A-like	-		-	-	-	-	-	-	-	-	-	-	-	-	-
442	LOC106579382	69485	3543712	ssa19	52484746	52498097	ip_high_1	ip_low_1	OK	2.88878	0.942842	-1.61537	0.00035	0.00316048	yes	ssa19	52484747	52498097	-	protein_coding	leucine-rich repeat-containing protein 3B-like	-	Uncharacterized protein {ECO:0000313|EMBL:CDQ58680.1};	Oncorhynchus mykiss (Rainbow trout) (Salmo gairdneri)	GO:0016021	IEA:UniProtKB-KW;integral component of membrane					PF13855	1;LRR_8			IPR000372;IPR003591;IPR001611;IPR032675	LRRNT;L_dom-like;Leu-rich_rpt;Leu-rich_rpt_typical-subtyp
443	LOC106579446	69832	3561436	ssa19	67307988	67327730	ip_high_1	ip_low_1	OK	6.05179	10.2304	0.757427	0.0045	0.0260593	yes	ssa19	67307989	67327730	-	protein_coding	V-type proton ATPase catalytic subunit A-like	-	Uncharacterized protein {ECO:0000313|EMBL:CDQ80159.1};	Oncorhynchus mykiss (Rainbow trout) (Salmo gairdneri)	GO:0016324;GO:0033180	IEA:InterPro;apical plasma membrane;proton-transporting V-type ATPase, V1 domain;IDA:AgBase	GO:0046034;GO:0015991	IEA:InterPro;ATP hydrolysis coupled proton transport;ATP metabolic process	GO:0005524;GO:0046961	IEA:InterPro;proton-transporting ATPase activity, rotational mechanism;ATP binding	PF16886;PF02874;PF00006	1;ATP-synt_ab_Xtn;ATP-synt_ab;ATP-synt_ab_N			IPR000793;IPR031686;IPR004100;IPR027417;IPR020003;IPR000194;IPR005725;IPR024034;IPR022878	V-ATPase_asu;P-loop_NTPase;ATP-synt_a_Xtn;ATPase_F1/V1/A1_a/bsu_nucl-bd;ATPase_F1/V1/A1-cplx_a/bsu_C;ATPase_F1_bsu/V1_C;ATPase_V1-cplx_asu;ATPase_F1_a/bsu_N;ATPase_a/bsu_AS
444	LOC106579494	69824	3561001	ssa19	66969454	66972122	ip_high_1	ip_low_1	OK	3.29678	1.25445	-1.394	0.0011	0.00824957	yes	ssa19	66969455	66972122	-	protein_coding	C-C motif chemokine 20-like isoform X1	-	Chemokine CK-1 {ECO:0000313|EMBL:AAD25977.1};	Oncorhynchus mykiss (Rainbow trout) (Salmo gairdneri)	GO:0005576	IEA:InterPro;extracellular region	GO:0060326;GO:0002690;GO:0006955	IEA:InterPro;IEA:GOC;positive regulation of leukocyte chemotaxis;immune response;IDA:AgBase;cell chemotaxis			PF00048	1;IL8			IPR001811	Chemokine_IL8-like_dom
445	LOC106579498	69788	3559165	ssa19	66312090	66315521	ip_high_1	ip_low_1	OK	20.0796	12.3474	-0.701527	0.0051	0.0288147	yes	ssa19	66312091	66315521	-	protein_coding	eotaxin-like	-	Uncharacterized protein {ECO:0000313|Ensembl:ENSLOCP00000008	Lepisosteus oculatus (Spotted gar)	GO:0005576	IEA:InterPro;extracellular region	GO:0060326;GO:0006955	IEA:InterPro;IEA:GOC;immune response;cell chemotaxis			PF00048	1;IL8			IPR001811	Chemokine_IL8-like_dom
446	LOC106579499	69787	3559114	ssa19	66309823	66312002	ip_high_1	ip_low_1	OK	11.48	20.9258	0.866155	0.0043	0.025122	yes	ssa19	66309824	66312002	-	protein_coding	uncharacterized serine-rich protein C215.13-like	-	Uncharacterized protein {ECO:0000313|EMBL:CDQ89874.1};	Oncorhynchus mykiss (Rainbow trout) (Salmo gairdneri)	GO:0005576	IEA:InterPro;extracellular region	GO:0060326;GO:0006955	IEA:InterPro;IEA:GOC;immune response;cell chemotaxis							IPR001811	Chemokine_IL8-like_dom
447	LOC106579500	69786	3559063	ssa19	66297824	66300334	ip_high_1	ip_low_1	OK	0.737471	4.26972	2.53348	5e-05	0.000577225	yes	ssa19	66297825	66300334	-	lncRNA	uncharacterized LOC106579500	-		-	-	-	-	-	-	-	-	-	-	-	-	-
448	LOC106579531	69871	3563398	ssa19	68404418	68412789	ip_high_1	ip_low_1	OK	3.17757	1.65483	-0.94124	0.0096	0.0476577	yes	ssa19	68404419	68412789	-	protein_coding	flocculation protein FLO11-like isoform X1	-	Uncharacterized protein {ECO:0000313|EMBL:CDQ79630.1};	Oncorhynchus mykiss (Rainbow trout) (Salmo gairdneri)	GO:0005622	IEA:InterPro;intracellular			GO:0008270	IEA:InterPro;zinc ion binding	PF00643;PF13445	1;zf-B_box;zf-RING_UBOX			IPR017907;IPR027370;IPR001841;IPR013083;IPR000315	Znf_B-box;Znf-RING_LisH;Znf_RING_CS;Znf_RING/FYVE/PHD;Znf_RING
449	LOC106579547	69873	3563500	ssa19	68418928	68420561	ip_high_1	ip_low_1	OK	0.898497	2.10051	1.22516	0.0082	0.0420632	yes	ssa19	68418929	68420561	-	protein_coding	corticoliberin-1-like	-	Corticoliberin-1 {ECO:0000313|EMBL:ACM09696.1};	Salmo salar (Atlantic salmon)	GO:0005576	IEA:InterPro;extracellular region					PF00473	1;CRF			IPR000187;IPR018446;IPR003620	Corticotropin-releasing_fac_CS;CRF;Urocortin_CRF
450	LOC106579596	69922	3565999	ssa19	70592919	70604145	ip_high_1	ip_low_1	OK	320.297	183.939	-0.800182	0.0044	0.0255926	yes	ssa19	70592920	70604145	-	protein_coding	cytochrome c oxidase subunit 4 isoform 1%2C mitochondrial-like	-	Cytochrome c oxidase subunit 4 isoform 2, mitochondrial {ECO	Salmo salar (Atlantic salmon)	GO:0016021	IEA:UniProtKB-KW;integral component of membrane			GO:0004129	IEA:InterPro;cytochrome-c oxidase activity	PF02936	1;COX4			IPR004203;IPR013288	Cyt_c_oxidase_su4_fam;Cyt_c_oxidase_su4
451	LOC106579620	69990	3569548	ssa19	74288873	74346695	ip_high_1	ip_low_1	OK	7.43621	18.3198	1.30076	5e-05	0.000577225	yes	ssa19	74288874	74346695	-	protein_coding	sialic acid-binding Ig-like lectin 13 isoform X1	-	Uncharacterized protein {ECO:0000313|EMBL:CDQ91942.1};	Oncorhynchus mykiss (Rainbow trout) (Salmo gairdneri)	GO:0016021	IEA:UniProtKB-KW;integral component of membrane					PF13895	1;Ig_2			IPR007110;IPR013783;IPR003599	Ig-like_dom;Ig_sub;Ig-like_fold
452	LOC106579714	70049	3572476	ssa19	78207944	78293456	ip_high_1	ip_low_1	OK	1.52572	0.734581	-1.0545	0.0044	0.0255926	yes	ssa19	78207945	78293456	-	protein_coding	extracellular sulfatase Sulf-1-like	-	Extracellular sulfatase Sulf-1 {ECO:0000313|EMBL:KKF30023.1}	Larimichthys crocea (Large yellow croaker) (Pseudosciaena crocea)					GO:0008484	IEA:InterPro;sulfuric ester hydrolase activity	PF00884;PF12548	1;Sulfatase;DUF3740			IPR017849;IPR024607;IPR024609;IPR000917;IPR017850	Extracellular_sulfatase_C;Sulfatase_CS;Alkaline_phosphatase_core;Alkaline_Pase-like_a/b/a;Sulfatase_N
453	LOC106579916	70524	3596701	ssa20	20466473	20487039	ip_high_1	ip_low_1	OK	46.3118	28.7766	-0.686481	0.00405	0.0239389	yes	ssa20	20466474	20487039	-	protein_coding	serine/threonine-protein kinase ULK1-like isoform X7	-	Uncharacterized protein {ECO:0000313|EMBL:CDQ56346.1};	Oncorhynchus mykiss (Rainbow trout) (Salmo gairdneri)					GO:0004674;GO:0005524	IEA:UniProtKB-KW;protein serine/threonine kinase activity;ATP binding	PF12063;PF00069	1;DUF3543;Pkinase			IPR017441;IPR022708;IPR000719;IPR008271;IPR011009	Ser/Thr_kinase_C;Ser/Thr_kinase_AS;Prot_kinase_dom;Protein_kinase_ATP_BS;Kinase-like_dom
[truncated: 514 more rows]

## Sheet: Supplementary Table 1C IP W10
	gene_ID	X.1	X	contig_ID	gene_Start	gene_END	sample1	sample2	test_Status	FPKM_sample1	FPKM_sample2	log2_FC	p_value	q_value	significant	contig_ID2	start2	end2	description	gene_biotype	product	standard_name	gene_name	blast_species	GO_C_ID	GO_C	GO_P_ID	GO_P	GO_F_ID	GO_F	Pfam_ID	Pfam	KEGG_ID	KEGG	InterPro_ID	InterPro
[truncated: 525 more rows]

[truncated: 3 more sheets: Supplementary Table 1D CH W4, Supplementary Table 1E CH W10, Supplementary Table 2]
